# Supplementary material for: Integration of proteomic and transcriptomic profiles identifies a novel PDGF-MYC network in human smooth muscle cells
Source: Cell Commun Signal. 2014 Aug 1;12:44. doi: 10.1186/s12964-014-0044-z (PMC4422302; doi:10.1186/s12964-014-0044-z)
Supplement: Additional file 4: Table S1. — A total 1,695 DEGs perturbed by PDGF stimulation. [file s12964-014-0044-z-S4.xlsx]

## Sheet: DEGs
			Overall P		Log2 Fold Change		DEG Flag
EntrezID	Symbol	Description	4h	24h	4h	24h	4h	24h
83858	ATAD3B	ATPase family, AAA domain containing 3B	0.00477107	0.00973545	0.734863	0.614322	1	1
79180	EFHD2	EF-hand domain family, member D2	0.000618255	0.0037908	1.50029	0.990987	1	1
51154	MRTO4	mRNA turnover 4 homolog (S. cerevisiae)	0.00305635	0.0039495	1.05139	0.971294	1	1
84879	MFSD2A	major facilitator superfamily domain containing 2A	0.000825765	0.00313904	1.44559	1.02589	1	1
1503	CTPS1	CTP synthase 1	0.00450063	0.00217949	0.728177	0.909601	1	1
114034	TOE1	target of EGR1, member 1 (nuclear)	0.00842153	0.00556714	0.625265	0.839498	1	1
84230	LRRC8C	leucine rich repeat containing 8 family, member C	0.00163308	0.00502533	0.950372	0.756939	1	1
7412	VCAM1	vascular cell adhesion molecule 1	0.011647	0.00512214	0.586804	0.596302	1	1
10885	WDR3	WD repeat domain 3	0.00287876	0.0123438	0.994808	0.670374	1	1
6675	UAP1	UDP-N-acteylglucosamine pyrophosphorylase 1	0.00111286	0.00158805	1.06813	0.934793	1	1
5999	RGS4	regulator of G-protein signaling 4	7.574e-06	0.000106527	2.67725	2.05329	1	1
7371	UCK2	uridine-cytidine kinase 2	0.0024207	0.00440538	0.839835	0.761131	1	1
9816	URB2	URB2 ribosome biogenesis 2 homolog (S. cerevisiae)	0.00186862	0.00355697	1.17694	1.04034	1	1
677838	SNORA61	small nucleolar RNA, H/ACA box 61	0.0217799	0.0127854	0.806181	0.847225	1	1
90853	SPOCD1	SPOC domain containing 1	0.00583763	0.0148972	1.09436	0.848414	1	1
29889	GNL2	guanine nucleotide binding protein-like 2 (nucleolar)	0.00164243	0.00663772	1.00382	0.693916	1	1
59269	HIVEP3	human immunodeficiency virus type I enhancer binding protein 3	0.00613775	0.0108811	0.770951	0.592889	1	1
112970	KTI12	KTI12 homolog, chromatin associated (S. cerevisiae)	0.00158425	0.00770606	0.989107	0.715914	1	1
65260	SELRC1	Sel1 repeat containing 1	0.00231851	0.0057031	0.916865	0.869241	1	1
3725	JUN	jun proto-oncogene	0.00496347	0.0166555	0.829444	0.600181	1	1
2635	GBP3	guanylate binding protein 3	0.00490302	0.00375837	0.763131	0.792585	1	1
2152	F3	coagulation factor III (thromboplastin, tissue factor)	0.000235848	0.00261507	1.31827	0.784087	1	1
3738	KCNA3	potassium voltage-gated channel, shaker-related subfamily, member 3	0.0101097	0.00720433	0.697295	0.764336	1	1
81875	ISG20L2	interferon stimulated exonuclease gene 20kDa-like 2	0.0027807	0.0106758	0.945305	0.745044	1	1
8995	TNFSF18	tumor necrosis factor (ligand) superfamily, member 18	0.00299382	0.00386575	1.01845	1.08324	1	1
7292	TNFSF4	tumor necrosis factor (ligand) superfamily, member 4	0.00327613	0.00459004	1.21759	1.13821	1	1
692198	SNORD78	small nucleolar RNA, C/D box 78	0.00343927	0.00647422	0.927106	0.769686	1	1
692197	SNORD77	small nucleolar RNA, C/D box 77	0.00842548	0.0104727	0.680545	0.746968	1	1
692196	SNORD76	small nucleolar RNA, C/D box 76	0.00454804	0.00728302	0.78557	0.734139	1	1
692195	SNORD75	small nucleolar RNA, C/D box 75	0.00448003	0.00668302	0.980808	0.918896	1	1
1116	CHI3L1	chitinase 3-like 1 (cartilage glycoprotein-39)	0.000283003	0.000513	2.30414	2.14324	1	1
25909	AHCTF1	AT hook containing transcription factor 1	0.00584229	0.0074601	0.729116	0.710305	1	1
5214	PFKP	phosphofructokinase, platelet	0.00630616	0.0053035	0.752532	0.839493	1	1
23590	PDSS1	prenyl (decaprenyl) diphosphate synthase, subunit 1	0.0050267	0.00269357	0.837414	1.05273	1	1
84665	MYPN	myopalladin	0.00361776	0.0101469	1.01407	0.828841	1	1
9188	DDX21	DEAD (Asp-Glu-Ala-Asp) box helicase 21	0.000997924	0.00311434	1.31541	1.02439	1	1
5328	PLAU	plasminogen activator, urokinase	0.000338887	0.000299583	1.71438	1.78504	1	1
10105	PPIF	peptidylprolyl isomerase F	0.00349859	0.0152623	1.0308	0.640522	1	1
23082	PPRC1	peroxisome proliferator-activated receptor gamma, coactivator-related 1	0.00586665	0.00582643	0.77006	0.817943	1	1
9221	NOLC1	nucleolar and coiled-body phosphoprotein 1	0.00131022	0.00244866	1.04547	0.962155	1	1
22984	PDCD11	programmed cell death 11	0.00254426	0.00859593	0.91352	0.651213	1	1
10135	NAMPT	nicotinamide phosphoribosyltransferase	0.00139175	0.00271624	0.944536	0.891944	1	1
6387	CXCL12	chemokine (C-X-C motif) ligand 12	0.00152266	0.000115249	1.00598	1.674	1	1
64318	NOC3L	nucleolar complex associated 3 homolog (S. cerevisiae)	0.00337897	0.00287163	0.835706	0.78629	1	1
23223	RRP12	ribosomal RNA processing 12 homolog (S. cerevisiae)	0.000720125	0.00535058	1.00128	0.699938	1	1
6157	RPL27A	ribosomal protein L27a	0.00332413	0.00376184	0.847947	0.908795	1	1
7702	ZNF143	zinc finger protein 143	0.00291748	0.00570327	1.03777	1.01307	1	1
9645	MICAL2	microtubule associated monoxygenase, calponin and LIM domain containing 2	0.000959533	0.00224111	1.14033	0.993505	1	1
374383	NCR3LG1	natural killer cell cytotoxicity receptor 3 ligand 1	0.00372205	0.00878488	0.864301	0.738523	1	1
24147	FJX1	four jointed box 1 (Drosophila)	0.00120712	0.00600898	1.06611	0.749077	1	1
374393	FAM111B	family with sequence similarity 111, member B	0.00577607	0.000150672	0.746185	2.09484	1	1
79080	CCDC86	coiled-coil domain containing 86	0.00114272	0.00454147	1.10761	0.882688	1	1
595	CCND1	cyclin D1	0.000104554	0.000794226	1.93688	1.29325	1	1
24145	PANX1	pannexin 1	0.00057978	0.00110622	1.16438	0.931158	1	1
84959	UBASH3B	ubiquitin associated and SH3 domain containing B	0.00133572	0.00998557	1.23771	0.710189	1	1
7262	PHLDA2	pleckstrin homology-like domain, family A, member 2	0.00120204	0.00357175	1.38189	1.0349	1	1
9299	SNORD30	small nucleolar RNA, C/D box 30	0.00282726	0.00463532	0.947499	0.951204	1	1
9300	SNORD28	small nucleolar RNA, C/D box 28	0.0027016	0.00142552	0.953022	1.11735	1	1
9301	SNORD27	small nucleolar RNA, C/D box 27	0.00779503	0.00289979	0.760377	1.00921	1	1
9302	SNORD26	small nucleolar RNA, C/D box 26	0.00479912	0.00283928	0.753771	0.948035	1	1
9303	SNORD25	small nucleolar RNA, C/D box 25	0.0113615	0.00721783	0.646816	1.01759	1	1
84285	EIF1AD	eukaryotic translation initiation factor 1A domain containing	0.00404632	0.00673112	0.974483	0.845906	1	1
53838	C11orf24	chromosome 11 open reading frame 24	0.00240679	0.00492695	0.731066	0.649628	1	1
26973	CHORDC1	cysteine and histidine-rich domain (CHORD) containing 1	0.00605806	0.0075424	0.739695	0.751454	1	1
692072	SNORD5	small nucleolar RNA, C/D box 5	0.00555178	0.00247968	0.637549	0.855924	1	1
54733	SLC35F2	solute carrier family 35, member F2	0.00326323	0.00694933	1.02862	0.889584	1	1
85391	SNORD14E	small nucleolar RNA, C/D box 14E	0.00433231	0.00787829	0.824372	0.8939	1	1
85389	SNORD14C	small nucleolar RNA, C/D box 14C	0.00758819	0.00930827	0.662812	0.623761	1	1
8091	HMGA2	high mobility group AT-hook 2	0.000109252	0.00138248	2.18255	1.32097	1	1
89795	NAV3	neuron navigator 3	0.00304176	0.01063	0.953656	0.697664	1	1
27340	UTP20	UTP20, small subunit (SSU) processome component, homolog (yeast)	0.00277915	0.00625483	0.834249	0.732163	1	1
4839	NOP2	NOP2 nucleolar protein homolog (yeast)	0.00207411	0.00887962	1.12457	0.778161	1	1
6515	SLC2A3	solute carrier family 2 (facilitated glucose transporter), member 3	0.00221962	0.0059742	1.04773	0.759588	1	1
58516	FAM60A	family with sequence similarity 60, member A	0.0187	0.0130257	0.589124	0.655866	1	1
347902	AMIGO2	adhesion molecule with Ig-like domain 2	0.000650577	0.000316557	1.34753	1.0548	1	1
57228	SMAGP	small cell adhesion glycoprotein	0.00846135	0.0151566	0.664607	0.592644	1	1
204010	RPSAP52	ribosomal protein SA pseudogene 52	0.00501537	0.0153588	1.10072	0.609468	1	1
144455	E2F7	E2F transcription factor 7	0.007051	0.000144558	0.643407	1.61408	1	1
55117	SLC6A15	solute carrier family 6 (neutral amino acid transporter), member 15	0.00118399	0.000403761	1.25611	1.49073	1	1
1848	DUSP6	dual specificity phosphatase 6	0.000154477	0.00241012	1.92179	1.1192	1	1
57647	DHX37	DEAH (Asp-Glu-Ala-His) box polypeptide 37	0.00173531	0.00810096	0.944955	0.593587	1	1
28984	RGCC	regulator of cell cycle	0.00105786	0.00234069	1.62198	1.31698	1	1
407975	MIR17HG	miR-17-92 cluster host gene (non-protein coding)	0.0114544	0.013925	0.584738	0.669832	1	1
26278	SACS	spastic ataxia of Charlevoix-Saguenay (sacsin)	0.00281035	0.00454495	0.922193	0.880051	1	1
10808	HSPH1	heat shock 105kDa/110kDa protein 1	0.000656112	0.00306476	1.02382	0.833668	1	1
10253	SPRY2	sprouty homolog 2 (Drosophila)	0.000492118	0.00210602	1.61057	1.09171	1	1
1948	EFNB2	ephrin-B2	0.00176483	0.00806044	1.19662	0.729001	1	1
4860	PNP	purine nucleoside phosphorylase	0.000100671	0.000627297	1.71577	1.41411	1	1
623	BDKRB1	bradykinin receptor B1	0.000460582	0.0103046	1.37378	0.665261	1	1
161742	SPRED1	sprouty-related, EVH1 domain containing 1	0.00108223	0.00717794	1.06618	0.671238	1	1
3419	IDH3A	isocitrate dehydrogenase 3 (NAD+) alpha	0.00363354	0.00542093	0.66852	0.632724	1	1
64782	AEN	apoptosis enhancing nuclease	0.00793951	0.0100113	0.726034	0.730186	1	1
8482	SEMA7A	semaphorin 7A, GPI membrane anchor (John Milton Hagen blood group)	9.47019e-05	0.000192103	1.97312	1.71247	1	1
51330	TNFRSF12A	tumor necrosis factor receptor superfamily, member 12A	0.000297814	0.000758819	1.33223	1.17188	1	1
3566	IL4R	interleukin 4 receptor	0.00148508	0.00693643	0.92706	0.720155	1	1
865	CBFB	core-binding factor, beta subunit	0.0041037	0.0075588	0.815408	0.734137	1	1
9057	SLC7A6	solute carrier family 7 (amino acid transporter light chain, y+L system), member 6	0.00279479	0.00573425	0.87713	0.70736	1	1
84916	CIRH1A	cirrhosis, autosomal recessive 1A (cirhin)	0.00412606	0.00757608	0.650676	0.650398	1	1
51388	NIP7	nuclear import 7 homolog (S. cerevisiae)	0.000267457	0.00112977	1.20104	0.907377	1	1
2300	FOXL1	forkhead box L1	0.00457864	0.00681722	0.875004	0.759986	1	1
51728	POLR3K	polymerase (RNA) III (DNA directed) polypeptide K, 12.3 kDa	0.00119217	0.00668846	0.823481	0.655907	1	1
57478	USP31	ubiquitin specific peptidase 31	0.00417737	0.00790738	0.726	0.633221	1	1
79728	PALB2	partner and localizer of BRCA2	0.0125818	0.0101283	0.581167	0.624583	1	1
79077	DCTPP1	dCTP pyrophosphatase 1	0.00385079	0.00423116	0.668719	0.759741	1	1
81831	NETO2	neuropilin (NRP) and tolloid (TLL)-like 2	0.00346598	0.00159051	0.817949	1.0318	1	1
197259	MLKL	mixed lineage kinase domain-like	0.00887408	0.0126532	0.656665	0.606385	1	1
79850	FAM57A	family with sequence similarity 57, member A	0.000941942	0.00595886	1.26821	0.755176	1	1
26772	SNORD4B	small nucleolar RNA, C/D box 4B	0.00551759	0.00500186	0.768976	0.879811	1	1
990	CDC6	cell division cycle 6 homolog (S. cerevisiae)	0.00362287	0.000233393	1.03233	1.96594	1	1
8877	SPHK1	sphingosine kinase 1	0.000393576	0.0134798	1.75608	0.654886	1	1
50628	GEMIN4	gem (nuclear organelle) associated protein 4	0.0109227	0.00819149	0.713842	0.727104	1	1
55720	TSR1	TSR1, 20S rRNA accumulation, homolog (S. cerevisiae)	0.0129376	0.0130573	0.599609	0.631995	1	1
23277	KIAA0664	KIAA0664	0.00209062	0.00781575	0.999647	0.736142	1	1
10514	MYBBP1A	MYB binding protein (P160) 1a	0.00250076	0.00959603	0.983403	0.713254	1	1
56919	DHX33	DEAH (Asp-Glu-Ala-His) box polypeptide 33	0.00517929	0.0138851	0.746406	0.589633	1	1
91607	SLFN11	schlafen family member 11	0.00897868	0.0037061	0.594428	0.866823	1	1
51651	PTRH2	peptidyl-tRNA hydrolase 2	0.0121689	0.0117384	0.647503	0.623539	1	1
9120	SLC16A6	solute carrier family 16, member 6 (monocarboxylic acid transporter 7)	0.00582362	0.015853	0.880314	0.645999	1	1
60386	SLC25A19	solute carrier family 25 (mitochondrial thiamine pyrophosphate carrier), member 19	0.00401318	0.00634488	0.786427	0.86487	1	1
23210	JMJD6	jumonji domain containing 6	0.0061728	0.016826	0.783233	0.58747	1	1
6563	SLC14A1	solute carrier family 14 (urea transporter), member 1 (Kidd blood group)	0.00109268	0.00179108	1.57377	1.39343	1	1
9388	LIPG	lipase, endothelial	0.00933089	0.00405882	0.590704	0.918282	1	1
125228	FAM210A	family with sequence similarity 210, member A	0.00588716	0.0124646	0.77514	0.657686	1	1
3383	ICAM1	intercellular adhesion molecule 1	0.00227956	0.00167955	0.996497	1.14999	1	1
3726	JUNB	jun B proto-oncogene	0.0027027	0.00227785	1.07588	1.07136	1	1
23094	SIPA1L3	signal-induced proliferation-associated 1 like 3	0.00104003	0.00434443	1.16234	0.833332	1	1
83743	GRWD1	glutamate-rich WD repeat containing 1	0.00464078	0.0113408	0.820811	0.651771	1	1
7675	ZNF121	zinc finger protein 121	0.00369141	0.0155893	0.877444	0.625821	1	1
30817	EMR2	egf-like module containing, mucin-like, hormone receptor-like 2	0.0135189	0.00808004	0.673719	0.819721	1	1
5329	PLAUR	plasminogen activator, urokinase receptor	0.000897216	0.000852238	1.08671	1.21344	1	1
3241	HPCAL1	hippocalcin-like 1	0.00141495	0.00707651	1.33138	0.819191	1	1
23160	WDR43	WD repeat domain 43	0.00299511	0.00670235	0.886929	0.766807	1	1
56902	PNO1	partner of NOB1 homolog (S. cerevisiae)	0.00284871	0.00564632	1.01786	0.878845	1	1
72	ACTG2	actin, gamma 2, smooth muscle, enteric	0.00212114	0.0114511	0.897932	0.58296	1	1
344558	SH3RF3	SH3 domain containing ring finger 3	0.00304279	0.0037415	0.930055	0.877538	1	1
151009	LOC151009	uncharacterized LOC151009	0.00166656	0.011324	1.00121	0.735618	1	1
84172	POLR1B	polymerase (RNA) I polypeptide B, 128kDa	0.0019734	0.0083114	1.14576	0.813973	1	1
6574	SLC20A1	solute carrier family 20 (phosphate transporter), member 1	6.47796e-09	0.000319035	1.76135	1.19287	1	1
8886	DDX18	DEAD (Asp-Glu-Ala-Asp) box polypeptide 18	0.00470439	0.00307111	0.730737	0.697719	1	1
92856	IMP4	IMP4, U3 small nucleolar ribonucleoprotein, homolog (yeast)	0.00429569	0.0129321	0.839944	0.62069	1	1
4249	MGAT5	mannosyl (alpha-1,6-)-glycoprotein beta-1,6-N-acetyl-glucosaminyltransferase	0.000285949	0.000363974	1.25847	1.45688	1	1
83879	CDCA7	cell division cycle associated 7	0.00285737	0.000779723	0.935117	1.5331	1	1
92935	MARS2	methionyl-tRNA synthetase 2, mitochondrial	0.00413005	0.0119315	0.89922	0.733018	1	1
51602	NOP58	NOP58 ribonucleoprotein homolog (yeast)	0.00622255	0.00543753	0.622655	0.701005	1	1
26798	SNORD51	small nucleolar RNA, C/D box 51	0.00575824	0.00737433	0.852699	0.801141	1	1
51665	ASB1	ankyrin repeat and SOCS box containing 1	0.00596985	0.00965047	0.682075	0.632928	1	1
25940	FAM98A	family with sequence similarity 98, member A	0.00440171	0.00759537	0.784316	0.798546	1	1
87178	PNPT1	polyribonucleotide nucleotidyltransferase 1	0.0079527	0.0087299	0.795061	0.741412	1	1
7851	MALL	mal, T-cell differentiation protein-like	3.62925e-05	0.000329976	2.03445	1.40049	1	1
84365	MKI67IP	MKI67 (FHA domain) interacting nucleolar phosphoprotein	0.00548817	0.0083888	0.692008	0.610984	1	1
390	RND3	Rho family GTPase 3	0.000957675	0.00543396	1.33902	0.829648	1	1
9262	STK17B	serine/threonine kinase 17b	0.00176837	0.00287552	0.897904	0.822712	1	1
55619	DOCK10	dedicator of cytokinesis 10	0.00107598	0.00749275	1.40316	0.763913	1	1
654321	SNORA75	small nucleolar RNA, H/ACA box 75	0.022329	0.00910929	0.648587	0.870482	1	1
10528	NOP56	NOP56 ribonucleoprotein homolog (yeast)	0.00596394	0.00415736	0.819237	0.769841	1	1
84154	RPF2	ribosome production factor 2 homolog (S. cerevisiae)	0.000316682	0.00346275	0.843939	0.825354	1	1
55816	DOK5	docking protein 5	0.000371995	0.00449862	1.54393	0.822175	1	1
51605	TRMT6	tRNA methyltransferase 6 homolog (S. cerevisiae)	0.00907502	0.00687393	0.662403	0.716945	1	1
7052	TGM2	transglutaminase 2 (C polypeptide, protein-glutamine-gamma-glutamyltransferase)	0.00170757	0.00427662	1.02461	0.918931	1	1
388796	LOC388796	uncharacterized LOC388796	0.00101097	0.00394113	0.880348	0.67799	1	1
6385	SDC4	syndecan 4	0.00123439	0.00824351	1.0079	0.636128	1	1
406947	MIR155	microRNA 155	0.00115626	0.00591572	1.35259	0.916778	1	1
23076	RRP1B	ribosomal RNA processing 1 homolog B (S. cerevisiae)	0.000946226	0.00774313	0.884688	0.672204	1	1
10785	WDR4	WD repeat domain 4	0.00224885	0.00584215	0.888419	0.721044	1	1
7327	UBE2G2	ubiquitin-conjugating enzyme E2G 2	0.0109811	0.006041	0.605831	0.793867	1	1
23753	SDF2L1	stromal cell-derived factor 2-like 1	0.00647594	0.0196555	0.810358	0.59792	1	1
83999	KREMEN1	kringle containing transmembrane protein 1	0.000665211	0.00115203	1.54369	1.28102	1	1
6525	SMTN	smoothelin	0.00899561	0.00772019	0.669251	0.822945	1	1
3976	LIF	leukemia inhibitory factor	0.000267575	0.00539768	2.11357	0.939074	1	1
8553	BHLHE40	basic helix-loop-helix family, member e40	0.00116636	0.00117418	1.43434	1.25029	1	1
26354	GNL3	guanine nucleotide binding protein-like 3 (nucleolar)	0.00606149	0.00656696	0.696142	0.587122	1	1
7372	UMPS	uridine monophosphate synthetase	0.0109843	0.00798721	0.690351	0.757984	1	1
200933	FBXO45	F-box protein 45	0.0139836	0.00690646	0.608461	0.879732	1	1
64866	CDCP1	CUB domain containing protein 1	0.000188045	9.77882e-05	1.71737	1.84626	1	1
993	CDC25A	cell division cycle 25 homolog A (S. pombe)	0.0072145	0.00147778	0.782235	1.33342	1	1
9136	RRP9	ribosomal RNA processing 9, small subunit (SSU) processome component, homolog (yeast)	0.00796974	0.00969151	0.805303	0.645731	1	1
1849	DUSP7	dual specificity phosphatase 7	0.00111108	0.00430455	1.0873	0.78773	1	1
8618	CADPS	Ca++-dependent secretion activator	0.000619057	0.00452398	1.30379	0.841941	1	1
131566	DCBLD2	discoidin, CUB and LCCL domain containing 2	0.0013425	0.00256235	0.917047	0.735441	1	1
11343	MGLL	monoglyceride lipase	0.00563213	0.0128151	0.741883	0.585908	1	1
3840	KPNA4	karyopherin alpha 4 (importin alpha 3)	0.00419521	0.0105992	0.759107	0.633269	1	1
56648	EIF5A2	eukaryotic translation initiation factor 5A2	0.00251778	0.00989939	1.15181	0.665437	1	1
57552	NCEH1	neutral cholesterol ester hydrolase 1	0.0104571	0.00151069	0.597756	0.949486	1	1
2119	ETV5	ets variant 5	0.0165113	0.00262735	0.591151	1.06144	1	1
55341	LSG1	large subunit GTPase 1 homolog (S. cerevisiae)	0.00232288	0.0132606	0.788643	0.614353	1	1
7037	TFRC	transferrin receptor (p90, CD71)	0.00876254	0.00330872	0.619307	0.86617	1	1
374	AREG	amphiregulin	4.65579e-05	0.000605858	2.66011	1.81549	1	1
2250	FGF5	fibroblast growth factor 5	0.000146328	0.00196361	2.07811	1.23731	1	1
166929	SGMS2	sphingomyelin synthase 2	0.00222911	0.0054272	0.985634	0.722318	1	1
10252	SPRY1	sprouty homolog 1, antagonist of FGF signaling (Drosophila)	0.00607464	0.014003	0.802815	0.652226	1	1
80155	NAA15	N(alpha)-acetyltransferase 15, NatA auxiliary subunit	0.00583628	0.00572394	0.594735	0.615312	1	1
23240	KIAA0922	KIAA0922	0.0102328	0.0130004	0.623627	0.663528	1	1
8602	NOP14	NOP14 nucleolar protein homolog (yeast)	0.00519894	0.00784788	0.714734	0.663174	1	1
55646	LYAR	Ly1 antibody reactive homolog (mouse)	0.00117033	0.00238002	1.26721	1.14734	1	1
80273	GRPEL1	GrpE-like 1, mitochondrial (E. coli)	0.00205505	0.00771793	0.896595	0.618242	1	1
80008	TMEM156	transmembrane protein 156	0.00270646	0.00215207	1.19947	1.167	1	1
2555	GABRA2	gamma-aminobutyric acid (GABA) A receptor, alpha 2	0.00275126	0.00246006	0.940733	1.08909	1	1
5471	PPAT	phosphoribosyl pyrophosphate amidotransferase	0.00216954	0.00390002	1.13078	0.988958	1	1
7424	VEGFC	vascular endothelial growth factor C	0.000630839	0.00222114	1.43032	1.07141	1	1
27295	PDLIM3	PDZ and LIM domain 3	0.00110665	0.000674444	1.14207	1.62098	1	1
26064	RAI14	retinoic acid induced 14	0.000353037	0.00723939	1.1162	0.596694	1	1
3575	IL7R	interleukin 7 receptor	8.37994e-05	0.00151464	2.36732	1.27205	1	1
3673	ITGA2	integrin, alpha 2 (CD49B, alpha 2 subunit of VLA-2 receptor)	0.000171403	0.000184503	1.71021	1.64313	1	1
84135	UTP15	UTP15, U3 small nucleolar ribonucleoprotein, homolog (S. cerevisiae)	0.00234003	0.00467568	1.01201	0.850003	1	1
5924	RASGRF2	Ras protein-specific guanine nucleotide-releasing factor 2	0.000599364	0.00019667	1.04955	1.30541	1	1
10622	POLR3G	polymerase (RNA) III (DNA directed) polypeptide G (32kD)	0.00336277	0.00516577	0.991777	1.00886	1	1
285704	RGMB	RGM domain family, member B	0.000513506	0.00191683	1.29258	0.976609	1	1
153443	SRFBP1	serum response factor binding protein 1	0.00101523	0.0029718	1.0287	0.858449	1	1
1958	EGR1	early growth response 1	0.00670176	3.16971e-05	3.39382	2.59433	1	1
26821	SNORA74A	small nucleolar RNA, H/ACA box 74A	0.002771	0.00962948	1.05848	0.747488	1	1
56663	VTRNA1-2	vault RNA 1-2	0.0132574	0.0158079	0.752022	0.681843	1	1
54908	CCDC99	coiled-coil domain containing 99	0.00533416	0.00142194	0.690755	1.17901	1	1
94081	SFXN1	sideroflexin 1	0.00985838	0.00763449	0.633707	0.736754	1	1
3182	HNRNPAB	heterogeneous nuclear ribonucleoprotein A/B	0.0111036	0.00680319	0.617789	0.81757	1	1
81792	ADAMTS12	ADAM metallopeptidase with thrombospondin type 1 motif, 12	0.00423894	0.00918329	0.755221	0.599547	1	1
8507	ENC1	ectodermal-neural cortex 1 (with BTB-like domain)	0.00570882	0.0152689	0.792203	0.707115	1	1
115123	40971	membrane-associated ring finger (C3HC4) 3, E3 ubiquitin protein ligase	0.000605056	0.00534697	1.15042	0.836824	1	1
81848	SPRY4	sprouty homolog 4 (Drosophila)	4.60341e-06	8.53694e-05	2.73999	2.20164	1	1
25929	GEMIN5	gem (nuclear organelle) associated protein 5	0.00127598	0.00649229	1.03424	0.814144	1	1
100133106	LOC100133106	VCEW9374	0.000544029	0.00309261	1.64526	1.15771	1	1
51491	NOP16	NOP16 nucleolar protein homolog (yeast)	0.00118431	0.00412242	1.28975	0.902841	1	1
9945	GFPT2	glutamine-fructose-6-phosphate transaminase 2	0.00111536	0.00431787	1.21927	0.832	1	1
83732	RIOK1	RIO kinase 1 (yeast)	0.00839558	0.0171293	0.605348	0.582265	1	1
55003	PAK1IP1	PAK1 interacting protein 1	0.0019219	0.00209059	0.986718	0.952951	1	1
705	BYSL	bystin-like	0.00436158	0.0173047	0.778812	0.583889	1	1
7162	TPBG	trophoblast glycoprotein	0.0101581	0.00365095	0.620909	0.730243	1	1
262	AMD1	adenosylmethionine decarboxylase 1	0.00476794	0.00369476	0.826752	0.764388	1	1
4602	MYB	v-myb myeloblastosis viral oncogene homolog (avian)	0.000603002	0.000240431	1.65364	1.66077	1	1
8870	IER3	immediate early response 3	9.77292e-05	0.000483683	1.60829	1.17503	1	1
57510	XPO5	exportin 5	0.00104347	0.0053946	0.775591	0.717681	1	1
692088	SNORD50B	small nucleolar RNA, C/D box 50B	0.00891665	0.00822658	0.603966	0.720318	1	1
57621	ZBTB2	zinc finger and BTB domain containing 2	0.00618915	0.0149124	0.614873	0.644795	1	1
7058	THBS2	thrombospondin 2	0.0014119	0.00121824	0.991671	1.09202	1	1
3569	IL6	interleukin 6 (interferon, beta 2)	0.0114267	0.0182302	0.672903	0.625309	1	1
9263	STK17A	serine/threonine kinase 17a	0.00201014	0.00635748	0.986204	0.669796	1	1
5054	SERPINE1	serpin peptidase inhibitor, clade E (nexin, plasminogen activator inhibitor type 1), member 1	0.00073079	0.000747823	1.41161	1.42299	1	1
2115	ETV1	ets variant 1	0.00763049	0.00283846	0.614308	1.1106	1	1
3624	INHBA	inhibin, beta A	0.000429032	0.00935796	1.48944	0.704826	1	1
677798	SNORA9	small nucleolar RNA, H/ACA box 9	0.00991676	0.0215961	0.763304	0.613824	1	1
7980	TFPI2	tissue factor pathway inhibitor 2	0.00115357	0.0026607	1.17414	1.03523	1	1
54517	PUS7	pseudouridylate synthase 7 homolog (S. cerevisiae)	0.00251424	0.00338865	0.978027	0.928269	1	1
407021	MIR29A	microRNA 29a	0.000143168	0.00365371	2.05017	1.13457	1	1
92092	ZC3HAV1L	zinc finger CCCH-type, antiviral 1-like	0.00269638	0.00948334	0.897529	0.580568	1	1
84549	MAK16	MAK16 homolog (S. cerevisiae)	0.00168347	0.00407889	1.1311	0.933061	1	1
23212	RRS1	RRS1 ribosome biogenesis regulator homolog (S. cerevisiae)	0.00114913	0.00208246	1.23558	1.03573	1	1
157506	RDH10	retinol dehydrogenase 10 (all-trans)	0.000816294	0.00202698	1.24057	0.923898	1	1
6781	STC1	stanniocalcin 1	0.00284143	4.72885e-08	3.46707	2.85966	1	1
5327	PLAT	plasminogen activator, tissue	0.000323039	0.000478108	1.30876	1.23293	1	1
8989	TRPA1	transient receptor potential cation channel, subfamily A, member 1	0.00242661	0.000333788	0.758368	1.14965	1	1
2669	GEM	GTP binding protein overexpressed in skeletal muscle	0.00201833	0.0173879	1.07334	0.596614	1	1
9134	CCNE2	cyclin E2	0.00218483	0.000162597	1.37891	2.18938	1	1
84955	NUDCD1	NudC domain containing 1	0.008328	0.00835502	0.759881	0.722805	1	1
3037	HAS2	hyaluronan synthase 2	0.000219517	0.00203808	1.48197	0.938295	1	1
27161	EIF2C2	eukaryotic translation initiation factor 2C, 2	0.000214787	0.00313053	1.40904	0.783595	1	1
29126	CD274	CD274 molecule	0.000358366	0.000605611	1.89393	1.75683	1	1
80380	PDCD1LG2	programmed cell death 1 ligand 2	0.000884775	0.000302068	1.46014	1.69717	1	1
90865	IL33	interleukin 33	6.23828e-05	0.0196393	2.39054	0.594404	1	1
64425	POLR1E	polymerase (RNA) I polypeptide E, 53kDa	0.00345687	0.00683705	0.941581	0.692507	1	1
219	ALDH1B1	aldehyde dehydrogenase 1 family, member B1	0.00098171	0.00687519	1.10657	0.795907	1	1
9128	PRPF4	PRP4 pre-mRNA processing factor 4 homolog (yeast)	0.00470386	0.00158194	0.743499	0.96978	1	1
23404	EXOSC2	exosome component 2	0.00959329	0.0059318	0.640326	0.829603	1	1
65083	NOL6	nucleolar protein family 6 (RNA-associated)	0.00228542	0.00978137	0.980011	0.695759	1	1
644714	LIMD1-AS1	LIMD1 antisense RNA 1 (non-protein coding)	0.0197206	0.0219177	0.643863	0.658775	1	1
9568	GABBR2	gamma-aminobutyric acid (GABA) B receptor, 2	0.000417794	0.00101961	1.56711	1.35374	1	1
1736	DKC1	dyskeratosis congenita 1, dyskerin	0.00425349	0.0109326	0.846831	0.654716	1	1
677835	SNORA56	small nucleolar RNA, H/ACA box 56	0.0120962	0.00848093	0.737576	0.806408	1	1
407006	MIR221	microRNA 221	0.00041697	0.00639281	1.80044	0.814355	1	1
407007	MIR222	microRNA 222	0.000240845	0.00611839	2.02912	0.82927	1	1
1678	TIMM8A	translocase of inner mitochondrial membrane 8 homolog A (yeast)	0.0071813	0.0161531	0.720184	0.595321	1	1
2710	GK	glycerol kinase	0.00496594	0.0107758	0.753015	0.553232	1	0
2048	EPHB2	EPH receptor B2	0.0111516	0.0114667	0.554706	0.605838	0	1
55143	CDCA8	cell division cycle associated 8	0.0173981	0.0109596	-0.509656	0.694295	0	1
51118	UTP11L	UTP11-like, U3 small nucleolar ribonucleoprotein, (yeast)	0.0229735	0.00983881	0.432224	0.738041	0	1
10465	PPIH	peptidylprolyl isomerase H (cyclophilin H)	0.591503	0.0149898	-0.0749877	0.65147	0	1
991	CDC20	cell division cycle 20 homolog (S. cerevisiae)	0.00799903	0.00203612	-0.549686	0.910173	0	1
11004	KIF2C	kinesin family member 2C	0.012488	0.00709987	-0.538846	0.817719	0	1
4678	NASP	nuclear autoantigenic sperm protein (histone-binding)	0.238943	0.0130515	0.159346	0.603882	0	1
8438	RAD54L	RAD54-like (S. cerevisiae)	0.646564	0.0055049	-0.0575104	0.840202	0	1
127435	PODN	podocan	0.0311354	0.000366849	0.425849	1.30246	0	1
23507	LRRC8B	leucine rich repeat containing 8 family, member B	0.0132744	0.00618137	0.554639	0.870155	0	1
8317	CDC7	cell division cycle 7 homolog (S. cerevisiae)	0.680076	0.00575708	-0.078484	0.818948	0	1
343099	CCDC18	coiled-coil domain containing 18	0.108024	0.0122291	-0.217787	0.684349	0	1
11218	DDX20	DEAD (Asp-Glu-Ala-Asp) box polypeptide 20	0.0163274	0.00817994	0.565099	0.667121	0	1
64858	DCLRE1B	DNA cross-link repair 1B	0.258093	0.00259319	0.156567	1.00924	0	1
8458	TTF2	transcription termination factor, RNA polymerase II	0.447814	0.00987886	0.0776649	0.698952	0	1
333932	HIST2H3A	histone cluster 2, H3a	0.0411957	0.00847921	-0.38079	0.718552	0	1
1163	CKS1B	CDC28 protein kinase regulatory subunit 1B	0.0130129	0.00301871	-0.581927	0.899336	-1	1
83540	NUF2	NUF2, NDC80 kinetochore complex component, homolog (S. cerevisiae)	0.00994313	0.00126543	-0.542936	1.03807	0	1
57147	SCYL3	SCY1-like 3 (S. cerevisiae)	0.237785	0.00636533	-0.195664	0.861584	0	1
51514	DTL	denticleless E3 ubiquitin protein ligase homolog (Drosophila)	0.0265338	6.34329e-05	0.47537	2.06555	0	1
51018	RRP15	ribosomal RNA processing 15 homolog (S. cerevisiae)	0.0315547	0.0132987	0.476558	0.604329	0	1
9156	EXO1	exonuclease 1	0.279222	0.000385597	-0.14537	1.34027	0	1
339448	C1orf174	chromosome 1 open reading frame 174	0.0898366	0.00777491	0.217505	0.599759	0	1
23463	ICMT	isoprenylcysteine carboxyl methyltransferase	0.413133	0.00593144	0.0589315	0.635469	0	1
85028	SNHG12	small nucleolar RNA host gene 12 (non-protein coding)	0.0110557	0.00816535	0.483938	0.671625	0	1
63967	CLSPN	claspin	0.799441	0.000803591	-0.102045	1.59832	0	1
10969	EBNA1BP2	EBNA1 binding protein 2	0.0252403	0.00621713	0.423366	0.610142	0	1
4998	ORC1	origin recognition complex, subunit 1	0.227567	0.00276244	0.175936	1.06633	0	1
7804	LRP8	low density lipoprotein receptor-related protein 8, apolipoprotein e receptor	0.0656089	0.0082703	0.265146	0.633692	0	1
163786	SASS6	spindle assembly 6 homolog (C. elegans)	0.140083	0.00210177	-0.194044	1.13943	0	1
653604	HIST2H3D	histone cluster 2, H3d	0.0318548	0.00710756	-0.425209	0.791579	0	1
81611	ANP32E	acidic (leucine-rich) nuclear phosphoprotein 32 family, member E	0.0680849	0.0114821	-0.279646	0.589237	0	1
91687	CENPL	centromere protein L	0.974096	0.0112225	0.0121955	0.724453	0	1
51377	UCHL5	ubiquitin carboxyl-terminal hydrolase L5	0.136801	0.00457858	0.122015	0.787661	0	1
29089	UBE2T	ubiquitin-conjugating enzyme E2T (putative)	0.348167	0.00222886	-0.124202	1.0999	0	1
286826	LIN9	lin-9 homolog (C. elegans)	0.121754	0.00592026	-0.27317	0.91103	0	1
55388	MCM10	minichromosome maintenance complex component 10	0.0508013	0.000585348	0.336243	1.67564	0	1
79723	SUV39H2	suppressor of variegation 3-9 homolog 2 (Drosophila)	0.152027	0.00728799	0.217759	0.808433	0	1
7019	TFAM	transcription factor A, mitochondrial	0.0273159	0.0153549	0.425506	0.588621	0	1
9585	KIF20B	kinesin family member 20B	0.0117802	0.0013795	-0.482403	1.16903	0	1
3070	HELLS	helicase, lymphoid-specific	0.107915	0.00121045	0.268383	1.33973	0	1
9184	BUB3	budding uninhibited by benzimidazoles 3 homolog (yeast)	0.0482508	0.0094426	0.27675	0.648382	0	1
11130	ZWINT	ZW10 interactor	0.851112	0.00466967	-0.018868	0.917253	0	1
1763	DNA2	DNA replication helicase 2 homolog (yeast)	0.850194	0.00271468	0.0942319	1.1481	0	1
6240	RRM1	ribonucleotide reductase M1	0.0290744	0.0134545	-0.484817	0.648135	0	1
7762	ZNF215	zinc finger protein 215	0.0283192	0.00524902	0.441407	0.937101	0	1
7465	WEE1	WEE1 homolog (S. pombe)	0.354472	0.00953598	0.138919	0.637249	0	1
3732	CD82	CD82 molecule	0.0300641	0.0088378	0.345512	0.728457	0	1
2237	FEN1	flap structure-specific endonuclease 1	0.0675824	0.0112875	0.231847	0.673892	0	1
23649	POLA2	polymerase (DNA directed), alpha 2, accessory subunit	0.720697	0.00237664	0.0861195	1.14507	0	1
10714	POLD3	polymerase (DNA-directed), delta 3, accessory subunit	0.964587	0.00435066	0.0228015	0.938954	0	1
220042	C11orf82	chromosome 11 open reading frame 82	0.654868	0.000714248	0.0393869	1.54329	0	1
80071	CCDC15	coiled-coil domain containing 15	0.0876853	0.00296891	-0.242231	1.01368	0	1
63875	MRPL17	mitochondrial ribosomal protein L17	0.00921078	0.0125567	0.54224	0.600526	0	1
79733	E2F8	E2F transcription factor 8	0.0231104	0.00340236	-0.447946	1.04557	0	1
3324	HSP90AA2	heat shock protein 90kDa alpha (cytosolic), class A member 2	0.0798536	0.0146026	0.257856	0.604892	0	1
81930	KIF18A	kinesin family member 18A	0.106714	0.00189609	-0.284313	1.02527	0	1
29015	SLC43A3	solute carrier family 43, member 3	0.577383	0.00441304	0.0442248	0.77224	0	1
9304	SNORD22	small nucleolar RNA, C/D box 22	0.0193476	0.0150164	0.559942	0.688199	0	1
113130	CDCA5	cell division cycle associated 5	0.0972814	0.00528178	-0.234325	0.878688	0	1
23310	NCAPD3	non-SMC condensin II complex, subunit D3	0.733228	0.00133158	-0.0463449	1.2226	0	1
2288	FKBP4	FK506 binding protein 4, 59kDa	0.017174	0.0158685	0.492456	0.599081	0	1
10635	RAD51AP1	RAD51 associated protein 1	0.169684	0.00243696	-0.165217	1.16205	0	1
440081	DDX12P	DEAD/H (Asp-Glu-Ala-Asp/His) box polypeptide 12, pseudogene	0.0736054	0.013514	-0.139083	0.643445	0	1
56938	ARNTL2	aryl hydrocarbon receptor nuclear translocator-like 2	0.0365205	0.00484279	0.423837	0.731981	0	1
55711	FAR2	fatty acyl CoA reductase 2	0.652836	0.0034436	0.0554817	0.84719	0	1
1663	DDX11	DEAD/H (Asp-Glu-Ala-Asp/His) box helicase 11	0.082959	0.0148324	-0.114232	0.621299	0	1
144245	ALG10B	asparagine-linked glycosylation 10, alpha-1,2-glucosyltransferase homolog B (yeast)	0.085971	0.0156921	-0.267255	0.590797	0	1
84790	TUBA1C	tubulin, alpha 1c	0.016674	0.00258275	0.371861	0.679073	0	1
10024	TROAP	trophinin associated protein (tastin)	0.027343	0.0116837	-0.417926	0.617337	0	1
9700	ESPL1	extra spindle pole bodies homolog 1 (S. cerevisiae)	0.0374385	0.017927	-0.405716	0.590069	0	1
1017	CDK2	cyclin-dependent kinase 2	0.967601	0.0073807	-0.0323521	0.879478	0	1
57122	NUP107	nucleoporin 107kDa	0.13426	0.00405936	-0.162744	0.836687	0	1
121441	NEDD1	neural precursor cell expressed, developmentally down-regulated 1	0.0782911	0.00918297	-0.30494	0.659643	0	1
7112	TMPO	thymopoietin	0.152047	0.00532583	-0.207692	0.808676	0	1
283431	GAS2L3	growth arrest-specific 2 like 3	0.0405269	0.00364216	-0.388666	0.925207	0	1
55010	PARPBP	PARP1 binding protein	0.0365019	0.00273793	-0.385787	1.02569	0	1
387882	C12orf75	chromosome 12 open reading frame 75	0.0819868	0.0107248	0.232176	0.644523	0	1
7374	UNG	uracil-DNA glycosylase	0.217391	0.0157373	0.245084	0.683142	0	1
29902	FAM216A	family with sequence similarity 216, member A	0.0835055	0.0113896	0.259074	0.613484	0	1
5985	RFC5	replication factor C (activator 1) 5, 36.5kDa	0.732768	0.00228909	0.076057	1.06595	0	1
9735	KNTC1	kinetochore associated 1	0.0176237	0.00269258	-0.482357	1.01616	0	1
57696	DDX55	DEAD (Asp-Glu-Ala-Asp) box polypeptide 55	0.0133104	0.0163055	0.561764	0.618838	0	1
140707	BRI3BP	BRI3 binding protein	0.0309302	0.0143431	0.398351	0.661214	0	1
83461	CDCA3	cell division cycle associated 3	0.013949	0.0145227	-0.546448	0.616558	0	1
677777	SCARNA12	small Cajal body-specific RNA 12	0.09637	0.0272028	0.662383	0.748025	0	1
5965	RECQL	RecQ protein-like (DNA helicase Q1-like)	0.0480429	0.00843686	0.275731	0.778135	0	1
283464	GXYLT1	glucoside xylosyltransferase 1	0.288276	0.0185631	0.175377	0.608442	0	1
8914	TIMELESS	timeless homolog (Drosophila)	0.691454	0.0151861	-0.0474826	0.64125	0	1
23306	TMEM194A	transmembrane protein 194A	0.0553767	0.000372234	-0.264835	1.32765	0	1
121457	IKBIP	IKBKB interacting protein	0.10266	0.0112307	0.289487	0.602549	0	1
51184	GPN3	GPN-loop GTPase 3	0.935143	0.0100948	-0.0574039	0.711677	0	1
80018	NAA25	N(alpha)-acetyltransferase 25, NatB auxiliary subunit	0.0144918	0.00843138	0.550854	0.619769	0	1
5426	POLE	polymerase (DNA directed), epsilon, catalytic subunit	0.568542	0.00392985	0.0817522	0.993942	0	1
9818	NUPL1	nucleoporin like 1	0.0195516	0.00557299	0.468937	0.666687	0	1
5983	RFC3	replication factor C (activator 1) 3, 38kDa	0.799738	0.000632431	-0.044839	1.45336	0	1
8900	CCNA1	cyclin A1	0.0444173	0.00866783	0.359416	0.736669	0	1
11340	EXOSC8	exosome component 8	0.0227971	0.00717978	-0.412581	0.632551	0	1
79866	BORA	bora, aurora kinase A activator	0.487116	0.0174154	-0.0833362	0.594282	0	1
160897	GPR180	G protein-coupled receptor 180	0.0333239	0.009698	0.358907	0.583682	0	1
7027	TFDP1	transcription factor Dp-1	0.0787711	0.00846791	0.190984	0.586674	0	1
221150	SKA3	spindle and kinetochore associated complex subunit 3	0.0107957	0.00234451	-0.489126	1.04047	0	1
55835	CENPJ	centromere protein J	0.0453019	0.0115856	-0.348688	0.729681	0	1
79596	RNF219	ring finger protein 219	0.0217253	0.0153317	0.503818	0.629114	0	1
55757	UGGT2	UDP-glucose glycoprotein glucosyltransferase 2	0.0331579	0.0121982	0.379484	0.582289	0	1
93081	TEX30	testis expressed 30	0.0444328	0.00757776	0.390796	0.817434	0	1
10038	PARP2	poly (ADP-ribose) polymerase 2	0.0120147	0.0074795	-0.476209	0.597718	0	1
57697	FANCM	Fanconi anemia, complementation group M	0.14103	0.0139137	-0.228328	0.75965	0	1
122769	LRR1	leucine rich repeat protein 1	0.416792	0.0108803	0.149214	0.704114	0	1
4522	MTHFD1	methylenetetrahydrofolate dehydrogenase (NADP+ dependent) 1, methenyltetrahydrofolate cyclohydrolase, formyltetrahydrofolate synthetase	0.282007	0.013402	0.16485	0.664884	0	1
1965	EIF2S1	eukaryotic translation initiation factor 2, subunit 1 alpha, 35kDa	0.0148107	0.0113941	0.55583	0.604186	0	1
55775	TDP1	tyrosyl-DNA phosphodiesterase 1	0.119759	0.0157001	-0.216887	0.604088	0	1
55148	UBR7	ubiquitin protein ligase E3 component n-recognin 7 (putative)	0.242848	0.012458	0.179404	0.75561	0	1
7443	VRK1	vaccinia related kinase 1	0.933398	0.00124239	-0.0209771	1.35585	0	1
55320	MIS18BP1	MIS18 binding protein 1	0.0255955	0.0067792	-0.396383	0.758024	0	1
5427	POLE2	polymerase (DNA directed), epsilon 2, accessory subunit	0.910883	0.00151278	0.0612708	1.2995	0	1
11169	WDHD1	WD repeat and HMG-box DNA binding protein 1	0.270148	0.00094227	0.181233	1.31227	0	1
112840	WDR89	WD repeat domain 89	0.00751917	0.0109767	0.516395	0.66092	0	1
55038	CDCA4	cell division cycle associated 4	0.0143532	0.0059759	0.482954	0.861774	0	1
89839	ARHGAP11B	Rho GTPase activating protein 11B	0.0330966	0.00998373	-0.4537	0.693322	0	1
9824	ARHGAP11A	Rho GTPase activating protein 11A	0.020348	0.00256296	-0.432606	0.87559	0	1
90417	C15orf23	chromosome 15 open reading frame 23	0.191719	0.000894318	-0.139893	1.09081	0	1
5888	RAD51	RAD51 homolog (S. cerevisiae)	0.899317	0.00222252	-0.025111	1.16199	0	1
79968	WDR76	WD repeat domain 76	0.674673	0.000572709	0.0540667	1.2949	0	1
58472	SQRDL	sulfide quinone reductase-like (yeast)	0.0246478	0.00934783	0.463393	0.635404	0	1
55055	ZWILCH	Zwilch, kinetochore associated, homolog (Drosophila)	0.0348382	0.00619164	-0.397621	0.82796	0	1
79875	THSD4	thrombospondin, type I, domain containing 4	0.386593	0.00825846	0.0890679	0.683659	0	1
1138	CHRNA5	cholinergic receptor, nicotinic, alpha 5 (neuronal)	0.510102	0.00449539	0.11106	0.96212	0	1
79631	EFTUD1	elongation factor Tu GTP binding domain containing 1	0.0448217	0.0211851	0.50659	0.647474	0	1
55215	FANCI	Fanconi anemia, complementation group I	0.0418011	0.00255557	-0.391078	1.08961	0	1
90381	TICRR	TOPBP1-interacting checkpoint and replication regulator	0.0586243	0.00263162	-0.235315	0.964498	0	1
641	BLM	Bloom syndrome, RecQ helicase-like	0.0676059	0.000618188	-0.2797	1.32233	0	1
11339	OIP5	Opa interacting protein 5	0.0275597	0.01344	-0.455262	0.772703	0	1
22995	CEP152	centrosomal protein 152kDa	0.0585865	0.0123786	-0.268514	0.653998	0	1
2553	GABPB1	GA binding protein transcription factor, beta subunit 1	0.0246745	0.0123376	0.425835	0.651204	0	1
53944	CSNK1G1	casein kinase 1, gamma 1	0.0551241	0.00277257	0.246916	1.11749	0	1
54962	TIPIN	TIMELESS interacting protein	0.0307559	0.00418552	0.430712	0.947121	0	1
91860	CALML4	calmodulin-like 4	0.0574892	0.0170553	0.28166	0.590184	0	1
201725	C4orf46	chromosome 4 open reading frame 46	0.143371	0.00440699	-0.153163	1.08775	0	1
90861	HN1L	hematological and neurological expressed 1-like	0.0326025	0.0046648	0.359792	0.600363	0	1
899	CCNF	cyclin F	0.637318	0.0106209	0.0504433	0.708724	0	1
9738	CCP110	centriolar coiled coil protein 110kDa	0.297667	0.0087005	0.1524	0.723934	0	1
23594	ORC6	origin recognition complex, subunit 6	0.489851	0.00329169	0.100561	1.09884	0	1
64785	GINS3	GINS complex subunit 3 (Psf3 homolog)	0.122789	0.00399312	0.231466	1.11158	0	1
23659	PLA2G15	phospholipase A2, group XV	0.0477272	0.0113266	0.314581	0.604793	0	1
55839	CENPN	centromere protein N	0.120188	0.00205827	-0.203355	1.00976	0	1
1012	CDH13	cadherin 13, H-cadherin (heart)	0.100906	0.00141209	-0.206174	0.887969	0	1
81620	CDT1	chromatin licensing and DNA replication factor 1	0.420763	0.0189002	-0.108262	0.594243	0	1
9088	PKMYT1	protein kinase, membrane associated tyrosine/threonine 1	0.082939	0.0152785	-0.181759	0.712362	0	1
79801	SHCBP1	SHC SH2-domain binding protein 1	0.072047	0.00124688	-0.269141	1.49645	0	1
55159	RFWD3	ring finger and WD repeat domain 3	0.0173959	0.00122562	0.567945	1.27162	0	1
51659	GINS2	GINS complex subunit 2 (Psf2 homolog)	0.0769754	0.00492497	-0.202913	0.93798	0	1
2175	FANCA	Fanconi anemia, complementation group A	0.106722	0.00254521	0.237303	1.1351	0	1
83903	GSG2	germ cell associated 2 (haspin)	0.427527	0.00480852	0.0497822	0.922389	0	1
54478	FAM64A	family with sequence similarity 64, member A	0.133009	0.00801366	-0.217382	0.79716	0	1
5198	PFAS	phosphoribosylformylglycinamidine synthase	0.0274184	0.006695	0.362617	0.716924	0	1
26808	SNORD42B	small nucleolar RNA, C/D box 42B	0.0297328	0.0194422	0.468285	0.61937	0	1
79915	ATAD5	ATPase family, AAA domain containing 5	0.213964	0.000914858	0.22942	1.43661	0	1
284098	PIGW	phosphatidylinositol glycan anchor biosynthesis, class W	0.0404353	0.00397451	0.373483	0.881656	0	1
78995	C17orf53	chromosome 17 open reading frame 53	0.205256	0.00747125	-0.148057	0.823353	0	1
146956	EME1	essential meiotic endonuclease 1 homolog 1 (S. pombe)	0.291997	0.00735156	-0.154923	0.829364	0	1
8165	AKAP1	A kinase (PRKA) anchor protein 1	0.0291839	0.0158489	0.424699	0.599289	0	1
25926	NOL11	nucleolar protein 11	0.0126779	0.00422962	0.493374	0.591626	0	1
79902	NUP85	nucleoporin 85kDa	0.0761112	0.00491171	0.247346	0.827077	0	1
677848	SNORD1A	small nucleolar RNA, C/D box 1A	0.0423463	0.0146533	0.440422	0.735775	0	1
332	BIRC5	baculoviral IAP repeat containing 5	0.26023	0.0165552	-0.126026	0.595625	0	1
9212	AURKB	aurora kinase B	0.0203431	0.00448912	-0.567283	0.889662	0	1
201161	CENPV	centromere protein V	0.0283801	0.00915673	0.344854	0.605361	0	1
10615	SPAG5	sperm associated antigen 5	0.0247839	0.0028961	-0.465007	1.07047	0	1
80179	MYO19	myosin XIX	0.0665023	0.00632106	0.259923	0.757792	0	1
29893	PSMC3IP	PSMC3 interacting protein	0.228721	0.00957091	0.15674	0.770072	0	1
672	BRCA1	breast cancer 1, early onset	0.0445213	0.00353221	-0.349917	0.93966	0	1
10052	GJC1	gap junction protein, gamma 1, 45kDa	0.0388607	0.00844727	0.344967	0.684006	0	1
146909	KIF18B	kinesin family member 18B	0.0460066	0.00370768	-0.326661	0.813267	0	1
51174	TUBD1	tubulin, delta 1	0.989668	0.0145531	0.024773	0.670523	0	1
5932	RBBP8	retinoblastoma binding protein 8	0.343092	0.0090738	-0.0998288	0.684258	0	1
5366	PMAIP1	phorbol-12-myristate-13-acetate-induced protein 1	0.0212277	0.0022743	0.397203	0.92598	0	1
29090	TIMM21	translocase of inner mitochondrial membrane 21 homolog (yeast)	0.565488	0.0135592	0.0538277	0.602205	0	1
22850	ADNP2	ADNP homeobox 2	0.996363	0.0092859	-0.00126567	0.600565	0	1
10036	CHAF1A	chromatin assembly factor 1, subunit A (p150)	0.395006	0.00513533	0.0969835	0.977039	0	1
29128	UHRF1	ubiquitin-like with PHD and ring finger domains 1	0.0205675	0.000997018	0.483194	1.34849	0	1
10535	RNASEH2A	ribonuclease H2, subunit A	0.0361985	0.0120779	-0.376356	0.596403	0	1
9518	GDF15	growth differentiation factor 15	0.05741	0.00356254	0.265298	0.858457	0	1
81931	ZNF93	zinc finger protein 93	0.387683	0.00374706	-0.105165	1.09053	0	1
84108	PCGF6	polycomb group ring finger 6	0.0214204	0.00811213	0.568632	0.716522	0	1
284403	WDR62	WD repeat domain 62	0.192498	0.0148468	-0.164584	0.600372	0	1
602	BCL3	B-cell CLL/lymphoma 3	0.0268829	0.00749195	0.361001	0.643964	0	1
25888	ZNF473	zinc finger protein 473	0.0194036	0.0173643	0.511569	0.605211	0	1
84823	LMNB2	lamin B2	0.359266	0.0147424	0.121643	0.597013	0	1
1786	DNMT1	DNA (cytosine-5-)-methyltransferase 1	0.0837845	0.00519387	0.207001	0.716858	0	1
55723	ASF1B	ASF1 anti-silencing function 1 homolog B (S. cerevisiae)	0.0498221	0.000968936	-0.275636	1.29485	0	1
93323	HAUS8	HAUS augmin-like complex, subunit 8	0.564678	0.0141902	0.104972	0.685068	0	1
126382	NR2C2AP	nuclear receptor 2C2-associated protein	0.104532	0.00650002	0.233807	0.81009	0	1
440519	ZNF724P	zinc finger protein 724, pseudogene	0.963741	0.000778018	0.00557019	1.27015	0	1
84798	C19orf48	chromosome 19 open reading frame 48	0.0584487	0.00942946	0.235803	0.685724	0	1
6241	RRM2	ribonucleotide reductase M2	0.0636	0.00350395	-0.280193	0.949251	0	1
348654	GEN1	Gen endonuclease homolog 1 (Drosophila)	0.0228842	0.0131092	-0.462047	0.634775	0	1
79172	CENPO	centromere protein O	0.143264	0.00512411	-0.207776	0.804505	0	1
1058	CENPA	centromere protein A	0.0272285	0.00386292	-0.343034	0.959144	0	1
790	CAD	carbamoyl-phosphate synthetase 2, aspartate transcarbamylase, and dihydroorotase	0.0428552	0.00815561	0.281643	0.706676	0	1
25780	RASGRP3	RAS guanyl releasing protein 3 (calcium and DAG-regulated)	0.370905	0.00929513	0.0846404	0.778995	0	1
4436	MSH2	mutS homolog 2, colon cancer, nonpolyposis type 1 (E. coli)	0.205826	0.00932719	-0.179157	0.63863	0	1
2956	MSH6	mutS homolog 6 (E. coli)	0.12459	0.014001	0.199894	0.600597	0	1
494143	CHAC2	ChaC, cation transport regulator homolog 2 (E. coli)	0.119847	0.0104373	0.30336	0.747855	0	1
23397	NCAPH	non-SMC condensin I complex, subunit H	0.015731	0.00224181	-0.544543	1.19057	0	1
165055	CCDC138	coiled-coil domain containing 138	0.988392	0.0123686	0.0114208	0.717699	0	1
253782	CERS6	ceramide synthase 6	0.0889008	0.0117194	0.244139	0.616064	0	1
8520	HAT1	histone acetyltransferase 1	0.473211	0.00644272	0.0946587	0.747866	0	1
3676	ITGA4	integrin, alpha 4 (antigen CD49D, alpha 4 subunit of VLA-4 receptor)	0.0365211	0.00646648	0.284792	0.653198	0	1
129401	NUP35	nucleoporin 35kDa	0.0210603	0.00751592	0.554889	0.724905	0	1
57181	SLC39A10	solute carrier family 39 (zinc transporter), member 10	0.0141766	0.00234145	0.545523	1.04259	0	1
3336	HSPE1	heat shock 10kDa protein 1 (chaperonin 10)	0.0795499	0.0128528	0.366069	0.649645	0	1
151246	SGOL2	shugoshin-like 2 (S. pombe)	0.015471	0.00267847	-0.536371	1.00937	0	1
9654	TTLL4	tubulin tyrosine ligase-like family, member 4	0.0224715	0.0157989	0.484753	0.594416	0	1
8884	SLC5A6	solute carrier family 5 (sodium-dependent vitamin transporter), member 6	0.0297298	0.0138906	0.423378	0.595631	0	1
4175	MCM6	minichromosome maintenance complex component 6	0.301639	0.0141885	0.146977	0.697851	0	1
57405	SPC25	SPC25, NDC80 kinetochore complex component, homolog (S. cerevisiae)	0.0167453	0.00466267	-0.561071	1.02536	0	1
27101	CACYBP	calcyclin binding protein	0.485263	0.00898918	-0.0887688	0.599179	0	1
580	BARD1	BRCA1 associated RING domain 1	0.356672	0.00623396	-0.119768	0.806361	0	1
57695	USP37	ubiquitin specific peptidase 37	0.242989	0.0150724	0.163696	0.665799	0	1
10056	FARSB	phenylalanyl-tRNA synthetase, beta subunit	0.0941472	0.00488228	0.184253	0.639705	0	1
6082	SNORD20	small nucleolar RNA, C/D box 20	0.108576	0.0273849	0.387551	0.69288	0	1
55355	HJURP	Holliday junction recognition protein	0.0319619	0.00484442	-0.416212	0.798496	0	1
84515	MCM8	minichromosome maintenance complex component 8	0.496131	0.000569138	-0.0756131	1.37713	0	1
92667	C20orf72	chromosome 20 open reading frame 72	0.0106824	0.0106398	-0.503118	0.677267	0	1
9837	GINS1	GINS complex subunit 1 (Psf1 homolog)	0.843349	0.000847679	-0.0371463	1.3388	0	1
81610	FAM83D	family with sequence similarity 83, member D	0.211334	0.00711948	-0.148215	0.838006	0	1
4605	MYBL2	v-myb myeloblastosis viral oncogene homolog (avian)-like 2	0.0955564	0.00591807	-0.235226	0.843748	0	1
11065	UBE2C	ubiquitin-conjugating enzyme E2C	0.0480205	0.0138619	-0.333702	0.649126	0	1
26765	SNORD12C	small nucleolar RNA, C/D box 12C	0.0212057	0.0125773	0.568572	0.676904	0	1
9770	RASSF2	Ras association (RalGDS/AF-6) domain family member 2	0.109892	0.0109386	0.303159	0.6579	0	1
5111	PCNA	proliferating cell nuclear antigen	0.826462	0.000785459	0.0725258	1.17345	0	1
23234	DNAJC9	DnaJ (Hsp40) homolog, subfamily C, member 9	0.185335	0.00563227	-0.145956	0.79886	0	1
79980	DSN1	DSN1, MIND kinetochore complex component, homolog (S. cerevisiae)	0.158687	0.00157384	-0.184815	1.26294	0	1
5933	RBL1	retinoblastoma-like 1 (p107)	0.815096	0.00171743	0.0616125	1.21894	0	1
3755	KCNG1	potassium voltage-gated channel, subfamily G, member 1	0.00803163	0.00355787	0.435573	0.823915	0	1
6790	AURKA	aurora kinase A	0.118194	0.00609824	-0.200739	0.85889	0	1
3455	IFNAR2	interferon (alpha, beta and omega) receptor 2	0.0276675	0.018022	0.489439	0.614938	0	1
8208	CHAF1B	chromatin assembly factor 1, subunit B (p60)	0.154168	0.00169293	0.149003	1.2028	0	1
10950	BTG3	BTG family, member 3	0.0284681	0.00484997	0.465482	0.935639	0	1
54069	MIS18A	MIS18 kinetochore protein homolog A (S. pombe)	0.377981	0.0088752	-0.0898147	0.637215	0	1
29980	DONSON	downstream neighbor of SON	0.283875	0.00700123	0.0820349	0.737811	0	1
6573	SLC19A1	solute carrier family 19 (folate transporter), member 1	0.0114752	0.00859006	0.473854	0.649323	0	1
8318	CDC45	cell division cycle 45 homolog (S. cerevisiae)	0.864693	0.000845738	-0.0530263	1.36842	0	1
7533	YWHAH	tyrosine 3-monooxygenase/tryptophan 5-monooxygenase activation protein, eta polypeptide	0.0211968	0.00674631	0.355201	0.582957	0	1
4174	MCM5	minichromosome maintenance complex component 5	0.156615	0.00787275	-0.202368	0.815096	0	1
26150	RIBC2	RIB43A domain with coiled-coils 2	0.204839	0.0153519	0.166877	0.62913	0	1
51512	GTSE1	G-2 and S-phase expressed 1	0.0792586	0.0062623	-0.208857	0.659688	0	1
11274	USP18	ubiquitin specific peptidase 18	0.434168	0.0231523	0.0989283	0.58258	0	1
91695	RRP7B	ribosomal RNA processing 7 homolog B (S. cerevisiae)	0.050953	0.0172946	0.392702	0.736925	0	1
55831	EMC3	ER membrane protein complex subunit 3	0.151983	0.0043182	0.240881	1.03122	0	1
2177	FANCD2	Fanconi anemia, complementation group D2	0.0293838	0.00303959	-0.435329	1.03562	0	1
4171	MCM2	minichromosome maintenance complex component 2	0.755634	0.00816872	0.0590229	0.820867	0	1
56852	RAD18	RAD18 homolog (S. cerevisiae)	0.723258	0.00530192	0.0709977	0.758565	0	1
57650	KIAA1524	KIAA1524	0.098644	0.00105128	-0.241747	1.25495	0	1
10721	POLQ	polymerase (DNA directed), theta	0.309267	0.00458873	-0.146179	0.989642	0	1
11073	TOPBP1	topoisomerase (DNA) II binding protein 1	0.397417	0.00468576	0.101425	0.794094	0	1
79674	VEPH1	ventricular zone expressed PH domain homolog 1 (zebrafish)	0.258054	0.00362503	0.184298	1.00428	0	1
5984	RFC4	replication factor C (activator 1) 4, 37kDa	0.0504475	0.00131295	-0.340504	1.21956	0	1
116832	RPL39L	ribosomal protein L39-like	0.125632	0.00808316	-0.183325	0.810534	0	1
10460	TACC3	transforming, acidic coiled-coil containing protein 3	0.0247997	0.00688909	-0.483383	0.88148	0	1
7468	WHSC1	Wolf-Hirschhorn syndrome candidate 1	0.483862	0.0125315	-0.0933227	0.623674	0	1
1633	DCK	deoxycytidine kinase	0.240931	0.00776151	0.152268	0.770512	0	1
58478	ENOPH1	enolase-phosphatase 1	0.0442103	0.0142613	0.328274	0.625987	0	1
166378	SPATA5	spermatogenesis associated 5	0.314221	0.00373992	0.134877	0.868681	0	1
22824	HSPA4L	heat shock 70kDa protein 4-like	0.999539	0.00433705	0.000906166	0.876247	0	1
10733	PLK4	polo-like kinase 4	0.0206002	0.0010128	-0.415875	1.32081	0	1
6059	ABCE1	ATP-binding cassette, sub-family E (OABP), member 1	0.00894525	0.00335141	0.576243	0.756406	0	1
55247	NEIL3	nei endonuclease VIII-like 3 (E. coli)	0.0133052	0.00186046	-0.361307	1.01966	0	1
7884	SLBP	stem-loop binding protein	0.0171958	0.00562243	0.474081	0.681084	0	1
55345	C4orf21	chromosome 4 open reading frame 21	0.0550832	0.00391281	-0.328842	1.10836	0	1
4085	MAD2L1	MAD2 mitotic arrest deficient-like 1 (yeast)	0.330575	0.00230867	-0.124481	1.02926	0	1
132320	SCLT1	sodium channel and clathrin linker 1	0.387917	0.00809692	-0.0995628	0.6792	0	1
201799	TMEM154	transmembrane protein 154	0.351253	0.00163268	0.0616957	0.780865	0	1
441051	HSP90AA6P	heat shock protein 90kDa alpha (cytosolic), class A member 6, pseudogene	0.765891	0.0123482	0.0581129	0.772624	0	1
79682	MLF1IP	MLF1 interacting protein	0.0261758	0.00193378	-0.407687	1.07399	0	1
9319	TRIP13	thyroid hormone receptor interactor 13	0.0447705	0.000821016	-0.338386	1.36268	0	1
134285	TMEM171	transmembrane protein 171	0.0605379	0.00503221	0.280159	0.935846	0	1
1462	VCAN	versican	0.938543	0.00363422	-0.0234432	0.738162	0	1
84250	ANKRD32	ankyrin repeat domain 32	0.479225	0.0107613	0.0954327	0.772312	0	1
90355	C5orf30	chromosome 5 open reading frame 30	0.0363588	0.0135283	0.369901	0.633825	0	1
4001	LMNB1	lamin B1	0.600013	0.00580414	-0.0653795	0.927602	0	1
6949	TCOF1	Treacher Collins-Franceschetti syndrome 1	0.0945073	0.0106767	0.192775	0.58781	0	1
9232	PTTG1	pituitary tumor-transforming 1	0.0219501	0.0120071	-0.517557	0.68288	0	1
9631	NUP155	nucleoporin 155kDa	0.966991	0.00411659	0.0306707	0.798806	0	1
375444	C5orf34	chromosome 5 open reading frame 34	0.019239	0.00747007	-0.447536	0.858412	0	1
55789	DEPDC1B	DEP domain containing 1B	0.215153	0.00774082	-0.206055	0.910693	0	1
64105	CENPK	centromere protein K	0.48071	0.000692076	-0.0848395	1.43294	0	1
51053	GMNN	geminin, DNA replication inhibitor	0.434125	0.00256264	0.0763951	1.1368	0	1
8350	HIST1H3A	histone cluster 1, H3a	0.0214822	0.0111578	-0.480112	0.630857	0	1
3012	HIST1H2AE	histone cluster 1, H2ae	0.048261	0.0244895	-0.445886	0.623905	0	1
8329	HIST1H2AI	histone cluster 1, H2ai	0.0160453	0.0112564	-0.55493	0.662051	0	1
6941	TCF19	transcription factor 19	0.129381	0.0156011	-0.17662	0.633339	0	1
26797	SNORD52	small nucleolar RNA, C/D box 52	0.0183813	0.00832631	0.540835	0.7756	0	1
3833	KIFC1	kinesin family member C1	0.0379939	0.00994308	-0.420412	0.762831	0	1
2030	SLC29A1	solute carrier family 29 (nucleoside transporters), member 1	0.0576435	0.00354449	0.274373	1.00017	0	1
55166	CENPQ	centromere protein Q	0.55635	0.00252904	-0.0975029	1.12383	0	1
4907	NT5E	5'-nucleotidase, ecto (CD73)	0.00655158	0.00108487	0.448416	0.871625	0	1
9994	CASP8AP2	caspase 8 associated protein 2	0.0993817	0.0107076	0.220274	0.713423	0	1
387103	CENPW	centromere protein W	0.0861317	0.0133429	-0.233688	0.686587	0	1
9521	EEF1E1	eukaryotic translation elongation factor 1 epsilon 1	0.0352229	0.0107969	0.381723	0.654818	0	1
8335	HIST1H2AB	histone cluster 1, H2ab	0.0510905	0.0062872	-0.356862	0.816426	0	1
3018	HIST1H2BB	histone cluster 1, H2bb	0.0474817	0.0113628	-0.508914	0.807349	0	1
8355	HIST1H3G	histone cluster 1, H3g	0.0697995	0.00795231	-0.584452	0.717992	0	1
8330	HIST1H2AK	histone cluster 1, H2ak	0.0421346	0.00751963	-0.338413	0.922125	0	1
8368	HIST1H4L	histone cluster 1, H4l	0.0326214	0.00393077	-0.320653	0.772974	0	1
6891	TAP2	transporter 2, ATP-binding cassette, sub-family B (MDR/TAP)	0.0225048	0.0111712	0.484161	0.702337	0	1
4172	MCM3	minichromosome maintenance complex component 3	0.0472063	0.00170254	0.323213	1.18719	0	1
115004	MB21D1	Mab-21 domain containing 1	0.0480282	0.00763343	0.542648	0.877429	0	1
253714	MMS22L	MMS22-like, DNA repair protein	0.199021	0.00176629	-0.181017	1.20525	0	1
113115	FAM54A	family with sequence similarity 54, member A	0.267068	0.00349536	-0.133414	0.986439	0	1
26271	FBXO5	F-box protein 5	0.254069	0.0013451	-0.129395	1.20022	0	1
9603	NFE2L3	nuclear factor (erythroid-derived 2)-like 3	0.983493	0.0160462	0.00861359	0.677246	0	1
54801	HAUS6	HAUS augmin-like complex, subunit 6	0.0702841	0.00473357	0.317751	0.909932	0	1
29923	HILPDA	hypoxia inducible lipid droplet-associated	0.0406767	0.021855	0.464727	0.610731	0	1
57464	FAM40B	family with sequence similarity 40, member B	0.0168391	0.00571299	0.426415	0.90475	0	1
23165	NUP205	nucleoporin 205kDa	0.933638	0.0056926	0.00731287	0.796119	0	1
835	CASP2	caspase 2, apoptosis-related cysteine peptidase	0.0467497	0.0110983	0.288561	0.599714	0	1
55365	TMEM176A	transmembrane protein 176A	0.0952815	0.0100884	0.28854	0.696329	0	1
54205	CYCS	cytochrome c, somatic	0.0182128	0.00691161	0.495765	0.79075	0	1
55033	FKBP14	FK506 binding protein 14, 22 kDa	0.0203018	0.013851	0.486133	0.588454	0	1
79017	GGCT	gamma-glutamylcyclotransferase	0.0473369	0.00968785	0.297878	0.660745	0	1
63979	FIGNL1	fidgetin-like 1	0.360065	0.00747005	-0.0826761	0.877297	0	1
5982	RFC2	replication factor C (activator 1) 2, 40kDa	0.113339	0.00478009	0.210478	0.900794	0	1
4176	MCM7	minichromosome maintenance complex component 7	0.862348	0.00220142	0.0212038	1.18	0	1
2146	EZH2	enhancer of zeste homolog 2 (Drosophila)	0.0120306	0.00571532	-0.578132	0.593402	0	1
7516	XRCC2	X-ray repair complementing defective repair in Chinese hamster cells 2	0.0622223	0.00022287	0.347345	1.84093	0	1
54892	NCAPG2	non-SMC condensin II complex, subunit G2	0.0133294	0.00281737	-0.499456	0.933762	0	1
645524	FLJ36840	uncharacterized LOC645524	0.0807319	0.0113825	-0.254323	0.609163	0	1
55326	AGPAT5	1-acylglycerol-3-phosphate O-acyltransferase 5 (lysophosphatidic acid acyltransferase, epsilon)	0.0232081	0.00529429	0.579892	0.942267	0	1
90459	ERI1	exoribonuclease 1	0.332579	0.013863	0.122479	0.612147	0	1
157313	CDCA2	cell division cycle associated 2	0.0184432	0.00738828	-0.410652	0.794384	0	1
157570	ESCO2	establishment of cohesion 1 homolog 2 (S. cerevisiae)	0.0104027	0.000551515	-0.538441	1.43249	0	1
84296	GINS4	GINS complex subunit 4 (Sld5 homolog)	0.100421	0.00713492	-0.212496	0.861142	0	1
10947	AP3M2	adaptor-related protein complex 3, mu 2 subunit	0.0145656	0.00911029	0.513009	0.724923	0	1
4173	MCM4	minichromosome maintenance complex component 4	0.16394	0.000607176	0.171848	1.36287	0	1
54704	PDP1	pyruvate dehyrogenase phosphatase catalytic subunit 1	0.0168949	0.00358949	0.494829	0.706773	0	1
27085	MTBP	Mdm2, transformed 3T3 cell double minute 2, p53 binding protein (mouse) binding protein, 104kDa	0.294778	0.00603778	-0.121329	0.873651	0	1
54984	PINX1	PIN2/TERF1 interacting, telomerase inhibitor 1	0.0199849	0.0154569	0.509162	0.586886	0	1
4603	MYBL1	v-myb myeloblastosis viral oncogene homolog (avian)-like 1	0.0262583	0.00149109	-0.458095	1.21269	0	1
79075	DSCC1	defective in sister chromatid cohesion 1 homolog (S. cerevisiae)	0.556304	0.0164242	-0.0730069	0.682608	0	1
29028	ATAD2	ATPase family, AAA domain containing 2	0.883318	0.000890812	0.0235763	1.13768	0	1
84131	CEP78	centrosomal protein 78kDa	0.0635454	0.0122221	-0.339867	0.636398	0	1
1164	CKS2	CDC28 protein kinase regulatory subunit 2	0.448766	0.019223	-0.124951	0.609773	0	1
79695	GALNT12	UDP-N-acetyl-alpha-D-galactosamine:polypeptide N-acetylgalactosaminyltransferase 12 (GalNAc-T12)	0.160577	0.0121657	-0.206194	0.691808	0	1
1306	COL15A1	collagen, type XV, alpha 1	0.635516	0.00191584	-0.0436469	0.962479	0	1
5069	PAPPA	pregnancy-associated plasma protein A, pappalysin 1	0.351391	0.00987784	0.117229	0.601117	0	1
5742	PTGS1	prostaglandin-endoperoxide synthase 1 (prostaglandin G/H synthase and cyclooxygenase)	0.0164105	0.00899564	0.479462	0.698437	0	1
4957	ODF2	outer dense fiber of sperm tails 2	0.0489444	0.0100975	0.267976	0.630781	0	1
23511	NUP188	nucleoporin 188kDa	0.0236997	0.00176606	0.403192	0.910176	0	1
28989	NTMT1	N-terminal Xaa-Pro-Lys N-methyltransferase 1	0.0282684	0.0167444	0.440551	0.586023	0	1
10383	TUBB4B	tubulin, beta 4B class IVb	0.0197797	0.00690165	0.436168	0.682747	0	1
347240	KIF24	kinesin family member 24	0.176365	0.0125711	-0.135356	0.686318	0	1
138199	C9orf41	chromosome 9 open reading frame 41	0.0135188	0.011398	0.575846	0.601436	0	1
195828	ZNF367	zinc finger protein 367	0.0563536	0.00438727	0.394384	1.13158	0	1
54107	POLE3	polymerase (DNA directed), epsilon 3, accessory subunit	0.0656279	0.0125412	0.325124	0.689512	0	1
5422	POLA1	polymerase (DNA directed), alpha 1, catalytic subunit	0.981252	0.0106769	-0.00439674	0.72403	0	1
6839	SUV39H1	suppressor of variegation 3-9 homolog 1 (Drosophila)	0.224256	0.00473519	-0.113353	0.991147	0	1
84833	USMG5	up-regulated during skeletal muscle growth 5 homolog (mouse)	0.211467	0.0226444	0.218875	0.613792	0	1
2187	FANCB	Fanconi anemia, complementation group B	0.270437	0.00322165	-0.164677	1.06683	0	1
92745	SLC38A5	solute carrier family 38, member 5	0.0599017	0.0114216	0.315669	0.727534	0	1
8243	SMC1A	structural maintenance of chromosomes 1A	0.862266	0.013544	0.0242922	0.590372	0	1
54821	ERCC6L	excision repair cross-complementing rodent repair deficiency, complementation group 6-like	0.109548	0.014347	-0.210879	0.675317	0	1
728833	FAM72D	family with sequence similarity 72, member D	0.00319008	0.00384302	-0.782607	0.991842	-1	1
1063	CENPF	centromere protein F, 350/400kDa (mitosin)	0.00266404	0.00806034	-0.998202	0.673998	-1	1
6491	STIL	SCL/TAL1 interrupting locus	0.00609342	0.00889335	-0.729496	0.732954	-1	1
55635	DEPDC1	DEP domain containing 1	0.0120089	0.00115807	-0.621754	1.20281	-1	1
128239	IQGAP3	IQ motif containing GTPase activating protein 3	0.00283944	0.00848353	-0.782001	0.605643	-1	1
259266	ASPM	asp (abnormal spindle) homolog, microcephaly associated (Drosophila)	0.00255644	0.00773018	-0.888511	0.696649	-1	1
9928	KIF14	kinesin family member 14	0.00905953	0.00309533	-0.686732	0.956727	-1	1
4751	NEK2	NIMA (never in mitosis gene a)-related kinase 2	0.0150099	0.00471419	-0.656772	0.773209	-1	1
84930	MASTL	microtubule associated serine/threonine kinase-like	0.00860653	0.00291665	-0.649309	0.9178	-1	1
983	CDK1	cyclin-dependent kinase 1	0.0125432	0.00319923	-0.62248	1.10217	-1	1
3832	KIF11	kinesin family member 11	0.00421391	0.00356721	-0.785641	0.870714	-1	1
55165	CEP55	centrosomal protein 55kDa	0.00306487	0.00234856	-0.773225	0.995239	-1	1
4288	MKI67	antigen identified by monoclonal antibody Ki-67	0.00719808	0.00232226	-0.60632	0.936278	-1	1
29127	RACGAP1	Rac GTPase activating protein 1	0.00784785	0.0102842	-0.647896	0.638593	-1	1
5557	PRIM1	primase, DNA, polypeptide 1 (49kDa)	0.00858643	0.00886679	-0.622836	0.668393	-1	1
11113	CIT	citron (rho-interacting, serine/threonine kinase 21)	0.00276788	0.00618551	-0.797726	0.724231	-1	1
675	BRCA2	breast cancer 2, early onset	0.00446242	0.000912974	-0.774806	1.10831	-1	1
26586	CKAP2	cytoskeleton associated protein 2	0.00443087	0.00949474	-0.810244	0.625912	-1	1
81624	DIAPH3	diaphanous homolog 3 (Drosophila)	0.00661685	0.0020347	-0.60715	0.82238	-1	1
1033	CDKN3	cyclin-dependent kinase inhibitor 3	0.00532395	0.00634232	-0.628334	0.659143	-1	1
9787	DLGAP5	discs, large (Drosophila) homolog-associated protein 5	0.00389568	0.00150762	-0.876297	0.970758	-1	1
145508	CEP128	centrosomal protein 128kDa	0.00783142	0.0132119	-0.738868	0.584709	-1	1
701	BUB1B	budding uninhibited by benzimidazoles 1 homolog beta (yeast)	0.00449605	0.00184624	-0.768835	1.06887	-1	1
57082	CASC5	cancer susceptibility candidate 5	0.00245146	0.00223873	-0.785177	0.955666	-1	1
51203	NUSAP1	nucleolar and spindle associated protein 1	0.00416082	0.0146768	-0.861001	0.605088	-1	1
9133	CCNB2	cyclin B2	0.00250685	0.00944791	-0.893928	0.640735	-1	1
9493	KIF23	kinesin family member 23	0.00664318	0.00279732	-0.702729	0.792438	-1	1
9055	PRC1	protein regulator of cytokinesis 1	0.0045513	0.00330868	-0.678774	0.911214	-1	1
5347	PLK1	polo-like kinase 1	0.00865207	0.0075933	-0.6405	0.760667	-1	1
7153	TOP2A	topoisomerase (DNA) II alpha 170kDa	0.000920443	0.00247843	-0.995879	0.739983	-1	1
83990	BRIP1	BRCA1 interacting protein C-terminal helicase 1	0.0106187	0.00193088	-0.644212	1.18088	-1	1
10403	NDC80	NDC80 kinetochore complex component homolog (S. cerevisiae)	0.00363306	0.00843001	-1.04895	0.732566	-1	1
220134	SKA1	spindle and kinetochore associated complex subunit 1	0.00717873	0.00343125	-0.878535	0.91189	-1	1
162681	C18orf54	chromosome 18 open reading frame 54	0.00619896	0.00655999	-0.753968	0.790688	-1	1
100129543	ZNF730	zinc finger protein 730	0.011712	0.0057093	-0.626248	0.843204	-1	1
699	BUB1	budding uninhibited by benzimidazoles 1 homolog (yeast)	0.00194491	0.00279898	-0.772231	0.967185	-1	1
150468	CKAP2L	cytoskeleton associated protein 2-like	0.00288204	0.00442034	-0.765349	0.861253	-1	1
22974	TPX2	TPX2, microtubule-associated, homolog (Xenopus laevis)	0.000382098	0.00178733	-0.836882	0.797066	-1	1
56992	KIF15	kinesin family member 15	0.00871461	0.00218729	-0.660892	0.990302	-1	1
1894	ECT2	epithelial cell transforming sequence 2 oncogene	0.0128056	0.00130778	-0.58868	0.862171	-1	1
151648	SGOL1	shugoshin-like 1 (S. pombe)	0.0103028	0.00144887	-0.620937	1.17704	-1	1
64151	NCAPG	non-SMC condensin I complex, subunit G	0.00484666	0.00276613	-0.744914	0.909381	-1	1
1062	CENPE	centromere protein E, 312kDa	0.00620551	0.00192586	-0.715038	1.01404	-1	1
890	CCNA2	cyclin A2	0.00274106	0.00178175	-0.710666	0.807703	-1	1
891	CCNB1	cyclin B1	0.00862205	0.00093564	-0.588291	0.904053	-1	1
10112	KIF20A	kinesin family member 20A	0.00149965	0.0040107	-0.877418	0.751341	-1	1
3161	HMMR	hyaluronan-mediated motility receptor (RHAMM)	0.00475762	0.00448375	-0.858143	0.869706	-1	1
8367	HIST1H4E	histone cluster 1, H4e	0.0170376	0.0420891	-0.667472	0.600364	-1	1
8345	HIST1H2BH	histone cluster 1, H2bh	0.00246671	0.0115908	-0.851002	0.612585	-1	1
8342	HIST1H2BM	histone cluster 1, H2bm	0.00722435	0.0129061	-0.699839	0.583353	-1	1
7272	TTK	TTK protein kinase	0.00872078	0.00161392	-0.744625	1.03145	-1	1
3024	HIST1H1A	histone cluster 1, H1a	0.00351241	0.00668393	-0.968601	0.662403	-1	1
8358	HIST1H3B	histone cluster 1, H3b	0.00393794	0.0145099	-0.869388	0.62607	-1	1
8351	HIST1H3D	histone cluster 1, H3d	0.0057749	0.00697026	-0.825907	0.772242	-1	1
3009	HIST1H1B	histone cluster 1, H1b	0.0049881	0.00132868	-0.775902	0.942362	-1	1
8356	HIST1H3J	histone cluster 1, H3j	0.00980073	0.00226906	-0.608181	1.02188	-1	1
54443	ANLN	anillin, actin binding protein	0.00377274	0.000661926	-0.678502	1.05906	-1	1
55872	PBK	PDZ binding kinase	0.00439921	0.00336213	-0.632226	0.932043	-1	1
9833	MELK	maternal embryonic leucine zipper kinase	0.00872357	0.00445566	-0.695617	0.866127	-1	1
10592	SMC2	structural maintenance of chromosomes 2	0.00627687	0.0115484	-0.707061	0.623355	-1	1
24137	KIF4A	kinesin family member 4A	0.00841923	0.00453863	-0.682404	0.865987	-1	1
2491	CENPI	centromere protein I	0.0104262	0.00189395	-0.650419	1.12953	-1	1
84275	SLC25A33	solute carrier family 25 (pyrimidine nucleotide carrier), member 33	0.0154441	0.0832798	0.620798	0.249742	1	0
199953	TMEM201	transmembrane protein 201	0.00316382	0.0191966	0.683448	0.489541	1	0
7133	TNFRSF1B	tumor necrosis factor receptor superfamily, member 1B	0.00497088	0.0826069	0.594692	0.178905	1	0
6924	TCEB3	transcription elongation factor B (SIII), polypeptide 3 (110kDa, elongin A)	0.00665823	0.0127741	0.614463	0.535256	1	0
51042	ZNF593	zinc finger protein 593	0.0117626	0.0882202	0.59527	0.235315	1	0
1802	DPH2	DPH2 homolog (S. cerevisiae)	0.00572022	0.0493116	0.824707	0.365346	1	0
533	ATP6V0B	ATPase, H+ transporting, lysosomal 21kDa, V0 subunit b	0.0105815	0.0384164	0.58889	0.405356	1	0
1263	PLK3	polo-like kinase 3	0.00590064	0.0179188	0.758913	0.556691	1	0
84251	SGIP1	SH3-domain GRB2-like (endophilin) interacting protein 1	0.00394461	0.0473981	0.89262	0.357359	1	0
11080	DNAJB4	DnaJ (Hsp40) homolog, subfamily B, member 4	0.00288696	0.840922	0.678168	0.0424668	1	0
3491	CYR61	cysteine-rich, angiogenic inducer, 61	0.00379433	0.107424	0.72447	0.202536	1	0
148867	SLC30A7	solute carrier family 30 (zinc transporter), member 7	0.0019228	0.012086	0.745415	0.442603	1	0
54855	FAM46C	family with sequence similarity 46, member C	0.00976809	0.0603139	0.687266	0.360161	1	0
5396	PRRX1	paired related homeobox 1	0.00741779	0.0183817	0.716492	0.539594	1	0
27042	DIEXF	digestive organ expansion factor homolog (zebrafish)	0.00959228	0.0866165	0.60227	0.233181	1	0
54206	ERRFI1	ERBB receptor feedback inhibitor 1	0.00134841	0.0191021	0.990826	0.438377	1	0
407040	MIR34A	microRNA 34a	0.00955303	0.0408342	0.65541	0.331511	1	0
1969	EPHA2	EPH receptor A2	0.00339246	0.0180889	0.657518	0.508786	1	0
1912	PHC2	polyhomeotic homolog 2 (Drosophila)	0.00606413	0.0325998	0.702833	0.382506	1	0
79693	YRDC	yrdC domain containing (E. coli)	0.0055645	0.0126191	0.708251	0.547256	1	0
4520	MTF1	metal-regulatory transcription factor 1	0.0139967	0.0419588	0.584887	0.362113	1	0
5865	RAB3B	RAB3B, member RAS oncogene family	0.0171273	0.0596093	0.646109	0.384512	1	0
23576	DDAH1	dimethylarginine dimethylaminohydrolase 1	0.00418181	0.0814657	0.713658	0.207757	1	0
2633	GBP1	guanylate binding protein 1, interferon-inducible	0.0113491	0.0315712	0.581487	0.375379	1	0
406928	MIR137	microRNA 137	0.00853271	0.0935503	0.814107	0.321649	1	0
6884	TAF13	TAF13 RNA polymerase II, TATA box binding protein (TBP)-associated factor, 18kDa	0.00765964	0.0132964	0.811794	0.562767	1	0
79084	WDR77	WD repeat domain 77	0.00611333	0.0224453	0.74807	0.531293	1	0
140576	S100A16	S100 calcium binding protein A16	0.00216129	0.0344273	0.858078	0.373813	1	0
54865	GPATCH4	G patch domain containing 4	0.00554582	0.0179968	0.762792	0.568286	1	0
10560	SLC19A2	solute carrier family 19 (thiamine transporter), member 2	0.00519065	0.0107754	0.597408	0.574079	1	0
26806	SNORD44	small nucleolar RNA, C/D box 44	0.00653684	0.017809	0.823148	0.575152	1	0
5743	PTGS2	prostaglandin-endoperoxide synthase 2 (prostaglandin G/H synthase and cyclooxygenase)	0.00386594	0.0365448	0.954344	0.489134	1	0
406955	MIR181B1	microRNA 181b-1	0.0066587	0.0672394	0.664733	0.314595	1	0
1465	CSRP1	cysteine and glycine-rich protein 1	0.00644255	0.100985	0.668811	0.205973	1	0
64216	TFB2M	transcription factor B2, mitochondrial	0.00843722	0.0507457	0.754434	0.298234	1	0
23560	GTPBP4	GTP binding protein 4	0.0032976	0.0162244	0.907093	0.574302	1	0
54906	FAM208B	family with sequence similarity 208, member B	0.00280903	0.0184681	0.812505	0.450762	1	0
55454	CSGALNACT2	chondroitin sulfate N-acetylgalactosaminyltransferase 2	0.0117413	0.0877688	0.645818	0.282843	1	0
220992	ZNF485	zinc finger protein 485	0.00499661	0.0174695	0.816495	0.568888	1	0
22943	DKK1	dickkopf 1 homolog (Xenopus laevis)	0.000205769	0.0309733	1.51121	0.41774	1	0
57559	STAMBPL1	STAM binding protein-like 1	0.00226267	0.0186815	0.853347	0.48792	1	0
54619	CCNJ	cyclin J	0.0128682	0.0266653	0.640221	0.54374	1	0
57089	ENTPD7	ectonucleoside triphosphate diphosphohydrolase 7	0.00223807	0.099541	0.809145	0.210869	1	0
56652	C10orf2	chromosome 10 open reading frame 2	0.00707144	0.0380355	0.741015	0.446259	1	0
1847	DUSP5	dual specificity phosphatase 5	0.00183966	0.0286326	1.15391	0.394148	1	0
3632	INPP5A	inositol polyphosphate-5-phosphatase, 40kDa	0.0055315	0.0344507	0.740842	0.386655	1	0
55691	FRMD4A	FERM domain containing 4A	0.00341158	0.0151098	0.874663	0.567841	1	0
83641	FAM107B	family with sequence similarity 107, member B	0.0136737	0.0368549	0.590992	0.397212	1	0
58504	ARHGAP22	Rho GTPase activating protein 22	0.00335392	0.0156211	0.939968	0.536524	1	0
26091	HERC4	HECT and RLD domain containing E3 ubiquitin protein ligase 4	0.00680558	0.033252	0.752358	0.346153	1	0
3363	HTR7	5-hydroxytryptamine (serotonin) receptor 7, adenylate cyclase-coupled	0.0037891	0.0276931	0.889745	0.459486	1	0
23268	DNMBP	dynamin binding protein	0.00506064	0.0445672	0.695291	0.326657	1	0
677826	SNORA45	small nucleolar RNA, H/ACA box 45	0.0095001	0.0194621	0.582382	0.533715	1	0
133	ADM	adrenomedullin	0.00287909	0.661601	0.848612	-0.0306855	1	0
25758	C11orf41	chromosome 11 open reading frame 41	0.00819437	0.02965	0.703478	0.374328	1	0
79751	SLC25A22	solute carrier family 25 (mitochondrial carrier: glutamate), member 22	0.00330819	0.0148156	0.822742	0.538671	1	0
10938	EHD1	EH-domain containing 1	0.00242709	0.0311433	0.830737	0.304802	1	0
2615	LRRC32	leucine rich repeat containing 32	0.0101786	0.40465	0.717706	0.0697344	1	0
8882	ZNF259	zinc finger protein 259	0.0141409	0.0574357	0.606356	0.324217	1	0
406911	MIR125B1	microRNA 125b-1	0.00378577	0.394325	0.734489	0.0695235	1	0
414899	BLID	BH3-like motif containing, cell death inducer	0.0018239	0.0153884	1.07484	0.549687	1	0
406882	MIRLET7A2	microRNA let-7a-2	0.00241372	0.0694662	1.2243	0.312122	1	0
406892	MIR100	microRNA 100	0.00388647	0.0744546	0.940231	0.346521	1	0
894	CCND2	cyclin D2	0.00507348	0.040982	0.857722	0.347704	1	0
2012	EMP1	epithelial membrane protein 1	0.00113726	0.0437568	1.01439	0.308988	1	0
636	BICD1	bicaudal D homolog 1 (Drosophila)	0.00889321	0.0253523	0.651474	0.461523	1	0
113251	LARP4	La ribonucleoprotein domain family, member 4	0.00995173	0.0511074	0.673142	0.340236	1	0
60673	C12orf44	chromosome 12 open reading frame 44	0.00630145	0.0303122	0.756641	0.410068	1	0
3875	KRT18	keratin 18	0.000393922	0.0344241	1.41643	0.478354	1	0
4665	NAB2	NGFI-A binding protein 2 (EGR1 binding protein 2)	0.0114145	0.0351809	0.59124	0.380557	1	0
11010	GLIPR1	GLI pathogenesis-related 1	0.00419248	0.0118933	0.654264	0.490042	1	0
91298	C12orf29	chromosome 12 open reading frame 29	0.00950584	0.0141271	0.627409	0.532181	1	0
2004	ELK3	ELK3, ETS-domain protein (SRF accessory protein 2)	0.00700691	0.0396826	0.590475	0.345682	1	0
11153	FICD	FIC domain containing	0.0100817	0.0124868	0.626203	0.541915	1	0
10019	SH2B3	SH2B adaptor protein 3	0.00393653	0.0234829	0.755775	0.418353	1	0
144404	TMEM120B	transmembrane protein 120B	0.00276666	0.0278475	0.868675	0.398877	1	0
2	A2M	alpha-2-macroglobulin	0.00659538	0.023002	0.653211	0.448617	1	0
65981	CAPRIN2	caprin family member 2	0.00339532	0.0174929	0.916223	0.550368	1	0
205	AK4	adenylate kinase 4	0.00592302	0.0458088	0.766435	0.415494	1	0
22822	PHLDA1	pleckstrin homology-like domain, family A, member 1	0.00248703	0.011873	0.695155	0.535133	1	0
4254	KITLG	KIT ligand	0.00475306	0.0210788	0.932192	0.475336	1	0
490	ATP2B1	ATPase, Ca++ transporting, plasma membrane 1	0.00426563	0.0227928	0.657376	0.371366	1	0
7334	UBE2N	ubiquitin-conjugating enzyme E2N	0.0189575	0.0153148	0.588882	0.50467	1	0
57458	TMCC3	transmembrane and coiled-coil domain family 3	0.00102522	0.0217897	0.793723	0.458741	1	0
5128	CDK17	cyclin-dependent kinase 17	0.00157631	0.0178069	0.769568	0.416112	1	0
221178	SPATA13	spermatogenesis associated 13	0.00421777	0.0375747	0.723431	0.32576	1	0
51569	UFM1	ubiquitin-fold modifier 1	0.00921613	0.011957	0.591677	0.559385	1	0
4008	LMO7	LIM domain 7	0.0125375	0.0667039	0.642396	0.266888	1	0
693207	MIR622	microRNA 622	0.000857882	0.0431563	1.45329	0.410075	1	0
26747	NUFIP1	nuclear fragile X mental retardation protein interacting protein 1	0.0125892	0.0240169	0.610651	0.413369	1	0
115207	KCTD12	potassium channel tetramerisation domain containing 12	0.00300158	0.0211577	0.909722	0.466988	1	0
22821	RASA3	RAS p21 protein activator 3	0.00334037	0.0279546	0.853887	0.471703	1	0
23034	SAMD4A	sterile alpha motif domain containing 4A	0.00760785	0.0425686	0.657658	0.303142	1	0
26094	DCAF4	DDB1 and CUL4 associated factor 4	0.00763036	0.209268	0.700943	0.158196	1	0
7187	TRAF3	TNF receptor-associated factor 3	0.00388256	0.0203238	0.743487	0.496383	1	0
388022	LOC388022	uncharacterized LOC388022	0.00834089	0.241894	0.896081	0.212257	1	0
64841	GNPNAT1	glucosamine-phosphate N-acetyltransferase 1	0.00633387	0.00881551	0.683005	0.567593	1	0
4053	LTBP2	latent transforming growth factor beta binding protein 2	0.00809759	0.00810681	0.60729	0.545309	1	0
440193	CCDC88C	coiled-coil domain containing 88C	0.0160666	0.0288827	0.713421	0.494542	1	0
26585	GREM1	gremlin 1	0.00210273	0.415905	0.699773	-0.0525329	1	0
54567	DLL4	delta-like 4 (Drosophila)	0.00242231	0.0319495	1.25259	0.392742	1	0
2252	FGF7	fibroblast growth factor 7	0.0085939	0.0162763	0.666333	0.547847	1	0
10391	CORO2B	coronin, actin binding protein, 2B	0.00478258	0.0667821	0.749771	0.225989	1	0
54852	PAQR5	progestin and adipoQ receptor family member V	0.000724386	0.0100682	1.22862	0.544925	1	0
342184	FMN1	formin 1	0.01056	0.193163	0.744438	0.199733	1	0
4643	MYO1E	myosin IE	0.00503226	0.0728702	0.710467	0.211049	1	0
55075	UACA	uveal autoantigen with coiled-coil domains and ankyrin repeats	0.00379534	0.139812	0.609452	0.157116	1	0
54442	KCTD5	potassium channel tetramerisation domain containing 5	0.00435547	0.0190952	0.749626	0.487934	1	0
3163	HMOX2	heme oxygenase (decycling) 2	0.00712662	0.0788395	0.655534	0.236111	1	0
5373	PMM2	phosphomannomutase 2	0.00737776	0.0336861	0.739349	0.37987	1	0
162073	ITPRIPL2	inositol 1,4,5-trisphosphate receptor interacting protein-like 2	0.00717179	0.0184606	0.673097	0.517802	1	0
730094	C16orf52	chromosome 16 open reading frame 52	0.00655166	0.0159844	0.696082	0.577113	1	0
6535	SLC6A8	solute carrier family 6 (neurotransmitter transporter, creatine), member 8	0.00335208	0.180589	0.733626	0.116216	1	0
1874	E2F4	E2F transcription factor 4, p107/p130-binding	0.0196838	0.0373304	0.641685	0.387866	1	0
113000	RPUSD1	RNA pseudouridylate synthase domain containing 1	0.00918915	0.0904528	0.625305	0.219409	1	0
339122	RAB43	RAB43, member RAS oncogene family	0.0129284	0.0870743	0.624902	0.243807	1	0
29109	FHOD1	formin homology 2 domain containing 1	0.0040477	0.299526	0.855793	0.209959	1	0
6483	ST3GAL2	ST3 beta-galactoside alpha-2,3-sialyltransferase 2	0.00335898	0.0144539	0.922982	0.578461	1	0
23035	PHLPP2	PH domain and leucine rich repeat protein phosphatase 2	0.00687361	0.0196592	0.600402	0.47021	1	0
22905	EPN2	epsin 2	0.00261965	0.0280026	0.823094	0.330098	1	0
5606	MAP2K3	mitogen-activated protein kinase kinase 3	0.000936143	0.116954	1.38322	0.194756	1	0
6347	CCL2	chemokine (C-C motif) ligand 2	0.000402097	0.0205368	1.7598	0.50638	1	0
79922	MRM1	mitochondrial rRNA methyltransferase 1 homolog (S. cerevisiae)	0.00931448	0.0232676	0.687108	0.491331	1	0
6945	MLX	MAX-like protein X	0.00451968	0.0481028	0.652683	0.306211	1	0
51096	UTP18	UTP18 small subunit (SSU) processome component homolog (yeast)	0.00521712	0.011703	0.618054	0.54647	1	0
406991	MIR21	microRNA 21	0.00980905	0.0961311	0.647481	0.268926	1	0
6909	TBX2	T-box 2	0.0092286	0.0930045	0.589176	0.222735	1	0
54868	TMEM104	transmembrane protein 104	0.0104689	0.0217961	0.642008	0.516175	1	0
10458	BAIAP2	BAI1-associated protein 2	0.00373952	0.823859	0.72707	0.0242759	1	0
8522	GAS7	growth arrest-specific 7	0.00537269	0.108233	0.781936	0.161447	1	0
83895	KRTAP1-5	keratin associated protein 1-5	0.000245825	0.102045	1.88757	-0.271208	1	0
81851	KRTAP1-1	keratin associated protein 1-1	0.000164104	0.0709517	1.92458	-0.311847	1	0
85294	KRTAP2-4	keratin associated protein 2-4	0.0133836	0.709394	0.605654	-0.0632679	1	0
3885	KRT34	keratin 34	0.0028537	0.0300414	1.1623	0.454292	1	0
284119	PTRF	polymerase I and transcript release factor	0.00569372	0.0784269	0.595283	0.233156	1	0
3212	HOXB2	homeobox B2	0.00640333	0.0188914	0.682994	0.51482	1	0
64750	SMURF2	SMAD specific E3 ubiquitin protein ligase 2	0.0113703	0.429125	0.601286	0.0682632	1	0
9021	SOCS3	suppressor of cytokine signaling 3	0.0122451	0.0137654	0.61508	0.568028	1	0
57602	USP36	ubiquitin specific peptidase 36	0.00316965	0.029123	0.752035	0.377415	1	0
9775	EIF4A3	eukaryotic translation initiation factor 4A3	0.00648577	0.0160698	0.670248	0.465511	1	0
5055	SERPINB2	serpin peptidase inhibitor, clade B (ovalbumin), member 2	0.0143643	0.0748	3.53461	0.305075	1	0
5271	SERPINB8	serpin peptidase inhibitor, clade B (ovalbumin), member 8	0.00281022	0.0350184	0.853875	0.361044	1	0
79839	CCDC102B	coiled-coil domain containing 102B	0.00533471	0.0505741	0.784502	0.462065	1	0
5205	ATP8B1	ATPase, aminophospholipid transporter, class I, type 8B, member 1	0.00285043	0.0665049	0.976126	0.278317	1	0
220441	RNF152	ring finger protein 152	0.0118143	0.0824376	0.64086	0.260816	1	0
81832	NETO1	neuropilin (NRP) and tolloid (TLL)-like 1	0.0108665	0.0313608	0.735854	0.479879	1	0
84444	DOT1L	DOT1-like, histone H3 methyltransferase (S. cerevisiae)	0.0120372	0.0491237	0.603449	0.342819	1	0
51129	ANGPTL4	angiopoietin-like 4	0.00605802	0.0321236	0.620776	0.371534	1	0
9592	IER2	immediate early response 2	0.00459628	0.0156821	0.775487	0.539605	1	0
54815	GATAD2A	GATA zinc finger domain containing 2A	0.00616401	0.0311356	0.627687	0.351641	1	0
6183	MRPS12	mitochondrial ribosomal protein S12	0.00360419	0.0189754	0.85906	0.547027	1	0
10452	TOMM40	translocase of outer mitochondrial membrane 40 homolog (yeast)	0.0129673	0.0183099	0.580885	0.558974	1	0
10849	CD3EAP	CD3e molecule, epsilon associated protein	0.00295888	0.0179886	0.933481	0.565262	1	0
7408	VASP	vasodilator-stimulated phosphoprotein	0.0107897	0.166251	0.697674	0.183044	1	0
55658	RNF126	ring finger protein 126	0.00593621	0.0159223	0.642824	0.429437	1	0
83855	KLF16	Kruppel-like factor 16	0.00631794	0.0084959	0.657959	0.475728	1	0
406976	MIR199A1	microRNA 199a-1	0.0143181	0.0405911	0.635022	0.520369	1	0
7576	ZNF28	zinc finger protein 28	0.0110528	0.0520891	0.616543	0.320425	1	0
90333	ZNF468	zinc finger protein 468	0.0108871	0.0544484	0.650331	0.338565	1	0
3589	IL11	interleukin 11	0.00100022	0.05143	1.57585	0.299625	1	0
85465	EPT1	ethanolaminephosphotransferase 1 (CDP-ethanolamine-specific)	0.0133118	0.0166638	0.602096	0.549615	1	0
5581	PRKCE	protein kinase C, epsilon	0.00071881	0.0277681	1.42119	0.392545	1	0
3099	HK2	hexokinase 2	0.00249694	0.0700121	0.888832	0.236824	1	0
4144	MAT2A	methionine adenosyltransferase II, alpha	0.0043383	0.0256559	0.608333	0.323488	1	0
3554	IL1R1	interleukin 1 receptor, type I	0.000659944	0.0678207	1.03494	0.239559	1	0
6744	SSFA2	sperm specific antigen 2	0.00644438	0.0102011	0.607499	0.437439	1	0
1674	DES	desmin	0.00919294	0.116761	0.679827	0.181047	1	0
6364	CCL20	chemokine (C-C motif) ligand 20	0.0131786	0.103751	0.636919	0.184715	1	0
164781	WDR69	WD repeat domain 69	0.00516182	0.388551	0.762065	0.0702007	1	0
79083	MLPH	melanophilin	0.00250636	0.0229955	0.843234	0.447688	1	0
9208	LRRFIP1	leucine rich repeat (in FLII) interacting protein 1	0.0122737	0.0515132	0.629992	0.374717	1	0
79954	NOL10	nucleolar protein 10	0.014012	0.0262323	0.591094	0.412045	1	0
57539	WDR35	WD repeat domain 35	0.0190976	0.0586991	0.629853	0.324915	1	0
80304	C2orf44	chromosome 2 open reading frame 44	0.015628	0.0194912	0.589673	0.568294	1	0
109	ADCY3	adenylate cyclase 3	0.00888192	0.0261231	0.595254	0.407671	1	0
10153	CEBPZ	CCAAT/enhancer binding protein (C/EBP), zeta	0.0161969	0.0228805	0.622609	0.451275	1	0
80745	THUMPD2	THUMP domain containing 2	0.00787676	0.0287051	0.598035	0.458599	1	0
3488	IGFBP5	insulin-like growth factor binding protein 5	0.000809885	0.974314	1.34924	-0.00535373	1	0
650	BMP2	bone morphogenetic protein 2	0.00780151	0.068663	0.664284	0.270878	1	0
22903	BTBD3	BTB (POZ) domain containing 3	0.0122107	0.0149574	0.599705	0.526128	1	0
7150	TOP1	topoisomerase (DNA) I	0.00277874	0.0314572	0.814119	0.358812	1	0
6615	SNAI1	snail homolog 1 (Drosophila)	0.0106887	0.0424855	0.674548	0.396461	1	0
57091	CASS4	Cas scaffolding protein family member 4	0.00365851	0.0347299	1.19688	0.455897	1	0
146	ADRA1D	adrenoceptor alpha 1D	0.00112578	0.0497241	0.973687	0.230103	1	0
51575	ESF1	ESF1, nucleolar pre-rRNA processing protein, homolog (S. cerevisiae)	0.0128487	0.0254223	0.690205	0.560079	1	0
1525	CXADR	coxsackie virus and adenovirus receptor	0.00683168	0.0138519	0.659578	0.569606	1	0
6526	SLC5A3	solute carrier family 5 (sodium/myo-inositol cotransporter), member 3	0.000828052	0.0304861	1.24855	0.341906	1	0
3772	KCNJ15	potassium inwardly-rectifying channel, subfamily J, member 15	0.00307531	0.054634	0.928661	0.312172	1	0
8566	PDXK	pyridoxal (pyridoxine, vitamin B6) kinase	0.011414	0.0257396	0.634167	0.399117	1	0
8568	RRP1	ribosomal RNA processing 1 homolog (S. cerevisiae)	0.0095138	0.0309548	0.592463	0.349931	1	0
9875	URB1	URB1 ribosome biogenesis 1 homolog (S. cerevisiae)	0.00768492	0.0222606	0.65142	0.502999	1	0
861	RUNX1	runt-related transcription factor 1	0.00407344	0.0136095	0.588198	0.429121	1	0
25966	C2CD2	C2 calcium-dependent domain containing 2	0.00525868	0.0280723	0.624329	0.351594	1	0
23541	SEC14L2	SEC14-like 2 (S. cerevisiae)	0.0070698	0.0441888	0.795008	0.358593	1	0
7078	TIMP3	TIMP metallopeptidase inhibitor 3	0.00260566	0.0141922	0.727289	0.428934	1	0
23760	PITPNB	phosphatidylinositol transfer protein, beta	0.00626948	0.0344332	0.632847	0.34404	1	0
29995	LMCD1	LIM and cysteine-rich domains 1	0.00183443	0.121083	0.80715	-0.133354	1	0
7048	TGFBR2	transforming growth factor, beta receptor II (70/80kDa)	0.0070271	0.0532903	0.66294	0.283561	1	0
112616	CMTM7	CKLF-like MARVEL transmembrane domain containing 7	0.00360848	0.0115411	0.694459	0.477261	1	0
574040	SNORA6	small nucleolar RNA, H/ACA box 6	0.0130838	0.0701958	0.736877	0.344397	1	0
23276	KLHL18	kelch-like 18 (Drosophila)	0.00490372	0.0352987	0.773316	0.373676	1	0
201626	PDE12	phosphodiesterase 12	0.00869251	0.0163881	0.728122	0.53157	1	0
54931	TRMT10C	tRNA methyltransferase 10 homolog C (S. cerevisiae)	0.0132931	0.0167392	0.64084	0.545682	1	0
29114	TAGLN3	transgelin 3	0.00364618	0.0615527	0.745963	0.22818	1	0
79691	QTRTD1	queuine tRNA-ribosyltransferase domain containing 1	0.00244755	0.0160409	0.773622	0.573997	1	0
5806	PTX3	pentraxin 3, long	0.000865495	0.00807997	1.01524	0.563531	1	0
5021	OXTR	oxytocin receptor	0.00516557	0.0350166	0.886348	-0.36501	1	0
9497	SLC4A7	solute carrier family 4, sodium bicarbonate cotransporter, member 7	0.0114243	0.191262	0.607263	0.127619	1	0
64651	CSRNP1	cysteine-serine-rich nuclear protein 1	0.0125584	0.0293112	0.669848	0.411359	1	0
25907	TMEM158	transmembrane protein 158 (gene/pseudogene)	0.00867865	0.0317804	0.838389	0.537686	1	0
7474	WNT5A	wingless-type MMTV integration site family, member 5A	0.00505684	0.0451489	0.782196	0.360674	1	0
50650	ARHGEF3	Rho guanine nucleotide exchange factor (GEF) 3	0.00402379	0.0684101	0.935751	0.289981	1	0
26018	LRIG1	leucine-rich repeats and immunoglobulin-like domains 1	0.00505584	0.0123646	0.741313	0.571611	1	0
55164	SHQ1	SHQ1 homolog (S. cerevisiae)	0.012142	0.0156759	0.580284	0.526081	1	0
25937	WWTR1	WW domain containing transcription regulator 1	0.00116249	0.0146851	1.07859	0.510881	1	0
23043	TNIK	TRAF2 and NCK interacting kinase	0.00304474	0.0310966	0.92905	0.424683	1	0
79572	ATP13A3	ATPase type 13A3	0.00176733	0.025159	0.989514	0.421085	1	0
407000	MIR218-1	microRNA 218-1	0.00258874	0.973378	1.20488	-0.0108634	1	0
57050	UTP3	UTP3, small subunit (SSU) processome component, homolog (S. cerevisiae)	0.0052881	0.0392774	0.746864	0.418571	1	0
3576	IL8	interleukin 8	0.0094108	0.0970416	0.851374	0.309473	1	0
6372	CXCL6	chemokine (C-X-C motif) ligand 6 (granulocyte chemotactic protein 2)	0.0059195	0.250179	0.74994	0.152635	1	0
2919	CXCL1	chemokine (C-X-C motif) ligand 1 (melanoma growth stimulating activity, alpha)	0.0128485	0.180664	0.595664	-0.145068	1	0
2069	EREG	epiregulin	0.0400837	0.539349	0.726509	0.0941665	1	0
10611	PDLIM5	PDZ and LIM domain 5	0.0105312	0.0404357	0.626253	0.344373	1	0
25819	CCRN4L	CCR4 carbon catabolite repression 4-like (S. cerevisiae)	0.0120946	0.00908291	0.59125	0.5657	1	0
8944	SNORD73A	small nucleolar RNA, C/D box 73A	0.0114773	0.0231284	0.615506	0.50893	1	0
60312	AFAP1	actin filament associated protein 1	0.00780421	0.0447757	0.585212	0.336016	1	0
6622	SNCA	synuclein, alpha (non A4 component of amyloid precursor)	0.00297665	0.0172908	0.876084	0.566173	1	0
10098	TSPAN5	tetraspanin 5	0.00745292	0.0522677	0.631871	0.298469	1	0
115265	DDIT4L	DNA-damage-inducible transcript 4-like	0.0141468	0.640072	0.715298	0.0540692	1	0
54726	OTUD4	OTU domain containing 4	0.0113666	0.0241736	0.701146	0.530901	1	0
92345	NAF1	nuclear assembly factor 1 homolog (S. cerevisiae)	0.00887798	0.0299368	0.623087	0.434957	1	0
2713	GK3P	glycerol kinase 3 pseudogene	0.0157038	0.020889	0.606778	0.508414	1	0
4552	MTRR	5-methyltetrahydrofolate-homocysteine methyltransferase reductase	0.00688034	0.024934	0.64553	0.417028	1	0
2149	F2R	coagulation factor II (thrombin) receptor	0.00290402	0.0211378	0.697804	0.393126	1	0
2150	F2RL1	coagulation factor II (thrombin) receptor-like 1	0.000297184	0.0174198	1.64644	0.567431	1	0
134430	WDR36	WD repeat domain 36	0.00655516	0.00979962	0.626172	0.499766	1	0
8572	PDLIM4	PDZ and LIM domain 4	0.00258242	0.0179914	0.926108	0.536087	1	0
6932	TCF7	transcription factor 7 (T-cell specific, HMG-box)	0.0198316	0.984901	0.800022	0.0159153	1	0
206358	SLC36A1	solute carrier family 36 (proton/amino acid symporter), member 1	0.0113828	0.0188638	0.617182	0.509565	1	0
54888	NSUN2	NOP2/Sun RNA methyltransferase family, member 2	0.00467428	0.0141685	0.8525	0.524782	1	0
56172	ANKH	ankylosis, progressive homolog (mouse)	0.00333988	0.0162383	0.758413	0.406504	1	0
4651	MYO10	myosin X	0.00550322	0.14955	0.666436	0.124446	1	0
345651	ACTBL2	actin, beta-like 2	0.00839607	0.0201098	0.617474	0.575619	1	0
1839	HBEGF	heparin-binding EGF-like growth factor	0.00552773	0.104119	1.05942	0.319228	1	0
8728	ADAM19	ADAM metallopeptidase domain 19	0.00187517	0.0186555	1.14616	0.500903	1	0
1843	DUSP1	dual specificity phosphatase 1	0.00963374	0.337272	0.585547	-0.0808883	1	0
1871	E2F3	E2F transcription factor 3	0.00585994	0.0436332	0.736834	0.401883	1	0
3303	HSPA1A	heat shock 70kDa protein 1A	0.0072237	0.0401406	0.585808	0.392766	1	0
5467	PPARD	peroxisome proliferator-activated receptor delta	0.0019821	0.125495	0.729124	0.152778	1	0
9533	POLR1C	polymerase (RNA) I polypeptide C, 30kDa	0.00670335	0.034231	0.711576	0.40307	1	0
114801	TMEM200A	transmembrane protein 200A	0.00175161	0.0348672	0.82608	0.334805	1	0
84946	LTV1	LTV1 homolog (S. cerevisiae)	0.00932244	0.0206862	0.636471	0.425703	1	0
9590	AKAP12	A kinase (PRKA) anchor protein 12	0.000708606	0.022152	1.33058	0.431253	1	0
8871	SYNJ2	synaptojanin 2	0.0106355	0.0622836	0.605821	0.266705	1	0
4739	NEDD9	neural precursor cell expressed, developmentally down-regulated 9	0.0161111	0.0849616	0.621402	0.231149	1	0
653639	LYPLA2P1	lysophospholipase II pseudogene 1	0.00615849	0.154425	0.614751	0.167006	1	0
578	BAK1	BCL2-antagonist/killer 1	0.00719448	0.0476684	0.897518	0.411908	1	0
10231	RCAN2	regulator of calcineurin 2	0.0137004	0.442599	0.593081	0.125985	1	0
55603	FAM46A	family with sequence similarity 46, member A	0.00549808	0.0167435	0.728762	0.513187	1	0
23195	MDN1	MDN1, midasin homolog (yeast)	0.00966798	0.020535	0.663661	0.521401	1	0
57673	BEND3	BEN domain containing 3	0.00569558	0.0180696	0.866533	0.490799	1	0
93663	ARHGAP18	Rho GTPase activating protein 18	0.00391844	0.018329	0.753894	0.491014	1	0
154075	SAMD3	sterile alpha motif domain containing 3	0.00699621	0.0439819	0.726506	0.338796	1	0
1490	CTGF	connective tissue growth factor	0.000330016	0.0430347	1.06595	0.271244	1	0
6446	SGK1	serum/glucocorticoid regulated kinase 1	0.010593	0.122465	0.62184	-0.163661	1	0
26575	RGS17	regulator of G-protein signaling 17	0.0116063	0.0268075	0.615056	0.446504	1	0
392617	ELFN1	extracellular leucine-rich repeat and fibronectin type III domain containing 1	0.0108401	0.984051	0.670768	0.00761839	1	0
9586	CREB5	cAMP responsive element binding protein 5	0.00537964	0.0120734	0.816932	0.547879	1	0
84182	FAM188B	family with sequence similarity 188, member B	0.0029908	0.0624554	0.945922	0.254037	1	0
168667	BMPER	BMP binding endothelial regulator	0.00226598	0.0317955	0.995263	0.410389	1	0
1956	EGFR	epidermal growth factor receptor	0.00271473	0.0799056	0.772378	0.215917	1	0
80228	ORAI2	ORAI calcium release-activated calcium modulator 2	0.00548317	0.0371747	0.730773	0.403848	1	0
2318	FLNC	filamin C, gamma	0.00313767	0.949522	0.762885	-0.0229763	1	0
2051	EPHB6	EPH receptor B6	0.00492104	0.263572	0.666115	0.111873	1	0
7791	ZYX	zyxin	0.00402208	0.037913	0.736353	0.300082	1	0
84668	FAM126A	family with sequence similarity 126, member A	0.00633496	0.0183257	0.594646	0.448922	1	0
5814	PURB	purine-rich element binding protein B	0.00717018	0.0278081	0.60432	0.42753	1	0
7532	YWHAG	tyrosine 3-monooxygenase/tryptophan 5-monooxygenase activation protein, gamma polypeptide	0.00816215	0.0234969	0.646362	0.44448	1	0
10371	SEMA3A	sema domain, immunoglobulin domain (Ig), short basic domain, secreted, (semaphorin) 3A	0.00601386	0.0236784	0.621542	0.36483	1	0
27000	DNAJC2	DnaJ (Hsp40) homolog, subfamily C, member 2	0.00430642	0.0268329	0.732392	0.462396	1	0
168455	CCDC71L	coiled-coil domain containing 71-like	0.00154417	0.0224341	0.978841	0.429609	1	0
9732	DOCK4	dedicator of cytokinesis 4	0.00367891	0.238661	0.737322	0.139786	1	0
10447	FAM3C	family with sequence similarity 3, member C	0.00526097	0.0165242	0.657556	0.486025	1	0
407024	MIR29B1	microRNA 29b-1	0.015933	0.217639	0.632935	0.16483	1	0
51312	SLC25A37	solute carrier family 25 (mitochondrial iron transporter), member 37	0.00459236	0.0274137	0.710015	0.449965	1	0
3084	NRG1	neuregulin 1	0.00201949	0.380737	1.18886	-0.170847	1	0
84197	SGK196	protein kinase-like protein SgK196	0.00983576	0.0146831	0.590753	0.505403	1	0
377677	CA13	carbonic anhydrase XIII	0.0152591	0.0269347	0.663067	0.508435	1	0
10940	POP1	processing of precursor 1, ribonuclease P/MRP subunit (S. cerevisiae)	0.004389	0.0131435	0.834805	0.57804	1	0
3788	KCNS2	potassium voltage-gated channel, delayed-rectifier, subfamily S, member 2	0.0205039	0.162147	0.585123	0.109995	1	0
10221	TRIB1	tribbles homolog 1 (Drosophila)	0.0014175	0.0128349	0.983631	0.549989	1	0
4609	MYC	v-myc myelocytomatosis viral oncogene homolog (avian)	0.00162401	0.0411727	0.864498	0.304447	1	0
54512	EXOSC4	exosome component 4	0.00525437	0.0290166	0.888949	0.51366	1	0
8793	TNFRSF10D	tumor necrosis factor receptor superfamily, member 10d, decoy with truncated death domain	0.00561206	0.00776095	0.619447	0.557891	1	0
7071	KLF10	Kruppel-like factor 10	0.00413139	0.0123561	0.83428	0.555207	1	0
81034	SLC25A32	solute carrier family 25 (mitochondrial folate carrier) , member 32	0.00313528	0.00896198	0.878725	0.570352	1	0
4982	TNFRSF11B	tumor necrosis factor receptor superfamily, member 11b	0.000903103	0.0231998	1.51845	0.547017	1	0
23246	BOP1	block of proliferation 1	0.00509206	0.0140853	0.711304	0.534716	1	0
10171	RCL1	RNA terminal phosphate cyclase-like 1	0.00386072	0.0162576	0.843845	0.557383	1	0
4507	MTAP	methylthioadenosine phosphorylase	0.00895673	0.0160977	0.634996	0.548714	1	0
3301	DNAJA1	DnaJ (Hsp40) homolog, subfamily A, member 1	0.00548555	0.0155669	0.659556	0.54522	1	0
54187	NANS	N-acetylneuraminic acid synthase	0.010324	0.0500921	0.628556	0.398008	1	0
445815	PALM2-AKAP2	PALM2-AKAP2 readthrough	0.00113099	0.0160875	1.16337	0.541112	1	0
7357	UGCG	UDP-glucose ceramide glucosyltransferase	0.00841577	0.965172	0.715561	0.0220429	1	0
10783	NEK6	NIMA (never in mitosis gene a)-related kinase 6	0.00837893	0.0240465	0.58566	0.411146	1	0
56262	LRRC8A	leucine rich repeat containing 8 family, member A	0.00436687	0.00900468	0.674109	0.56713	1	0
23413	NCS1	neuronal calcium sensor 1	0.0183373	0.01676	0.592347	0.501861	1	0
23203	PMPCA	peptidase (mitochondrial processing) alpha	0.00715366	0.0491021	0.768754	0.375337	1	0
9933	KIAA0020	KIAA0020	0.010695	0.0124123	0.646353	0.54829	1	0
554202	MIR31HG	MIR31 host gene (non-protein coding)	0.00651772	0.065727	0.791106	0.337733	1	0
338376	IFNE	interferon, epsilon	0.00569249	0.0468232	0.962762	0.304068	1	0
407035	MIR31	microRNA 31	0.000408867	0.0213518	1.57269	0.502034	1	0
6461	SHB	Src homology 2 domain containing adaptor protein B	0.00690164	0.0815486	0.683682	0.250109	1	0
23299	BICD2	bicaudal D homolog 2 (Drosophila)	0.00973725	0.0222	0.593591	0.455381	1	0
9966	TNFSF15	tumor necrosis factor (ligand) superfamily, member 15	0.00116537	0.0658984	1.65756	0.276175	1	0
64855	FAM129B	family with sequence similarity 129, member B	0.00764141	0.0385449	0.643126	0.296008	1	0
140459	ASB6	ankyrin repeat and SOCS box containing 6	0.0128616	0.075349	0.580462	0.269617	1	0
23064	SETX	senataxin	0.00233737	0.0122619	0.685696	0.454348	1	0
116225	ZMYND19	zinc finger, MYND-type containing 19	0.00877633	0.0235763	0.620501	0.434	1	0
10813	UTP14A	UTP14, U3 small nucleolar ribonucleoprotein, homolog A (yeast)	0.00472424	0.0327671	0.686518	0.389661	1	0
4234	METTL1	methyltransferase like 1	0.00913686	0.048737	0.784163	0.403396	1	0
2182	ACSL4	acyl-CoA synthetase long-chain family member 4	0.00220778	0.00685967	0.693896	0.528686	1	0
8653	DDX3Y	DEAD (Asp-Glu-Ala-Asp) box polypeptide 3, Y-linked	0.0108275	0.0310761	0.597166	0.413865	1	0
346288	41166	septin 14	0.0177463	0.0534129	-0.686653	-0.381865	-1	0
57678	GPAM	glycerol-3-phosphate acyltransferase, mitochondrial	0.0385577	0.13329	-0.728253	-0.440089	-1	0
55219	TMEM57	transmembrane protein 57	0.0129642	0.449892	-0.606686	-0.0847224	-1	0
83667	SESN2	sestrin 2	0.00305743	0.0200354	-0.933465	-0.421574	-1	0
65979	PHACTR4	phosphatase and actin regulator 4	0.00402606	0.0266232	-0.648073	-0.29792	-1	0
149076	ZNF362	zinc finger protein 362	0.00758973	0.0083925	-0.612575	-0.578952	-1	0
192670	EIF2C4	eukaryotic translation initiation factor 2C, 4	0.0091572	0.0221099	-0.648166	-0.538823	-1	0
1491	CTH	cystathionase (cystathionine gamma-lyase)	0.000700289	0.0160283	-1.41494	-0.502019	-1	0
284697	BTBD8	BTB (POZ) domain containing 8	0.00920234	0.0208769	-0.695548	-0.530885	-1	0
6814	STXBP3	syntaxin binding protein 3	0.0102178	0.0580355	-0.623643	-0.310004	-1	0
29899	GPSM2	G-protein signaling modulator 2	0.00596112	0.0159115	-0.619409	0.507993	-1	0
10628	TXNIP	thioredoxin interacting protein	0.00819509	0.0136169	-0.59868	-0.554659	-1	0
607	BCL9	B-cell CLL/lymphoma 9	0.0134957	0.116728	-0.663663	-0.222523	-1	0
8338	HIST2H2AC	histone cluster 2, H2ac	0.0073998	0.0496003	-0.743158	0.356829	-1	0
7286	TUFT1	tuftelin 1	0.0139974	0.0191033	-0.596157	-0.532051	-1	0
4921	DDR2	discoidin domain receptor tyrosine kinase 2	0.00209225	0.0165547	-0.812711	-0.509562	-1	0
23179	RGL1	ral guanine nucleotide dissociation stimulator-like 1	0.00638114	0.0251725	-0.669291	-0.510801	-1	0
54823	SWT1	SWT1 RNA endoribonuclease homolog (S. cerevisiae)	0.00427742	0.0224924	-0.821537	-0.473912	-1	0
100128298	OCR1	ovarian cancer-related protein 1	0.012665	0.165882	-0.767662	-0.216293	-1	0
7832	BTG2	BTG family, member 2	0.00473948	0.0358751	-0.723838	-0.377453	-1	0
84719	LINC00260	long intergenic non-protein coding RNA 260	0.0201677	0.0164916	-0.605527	-0.552451	-1	0
55758	RCOR3	REST corepressor 3	0.00630958	0.02614	-0.609989	-0.377403	-1	0
148362	BROX	BRO1 domain and CAAX motif containing	0.00246577	0.0744418	-0.640077	-0.18727	-1	0
84976	DISP1	dispatched homolog 1 (Drosophila)	0.00988001	0.0312384	-0.731342	-0.384969	-1	0
574029	DUSP5P	dual specificity phosphatase 5 pseudogene	0.0073003	0.0355376	-0.832535	-0.437981	-1	0
58480	RHOU	ras homolog family member U	0.00437461	0.0217996	-0.758946	-0.415865	-1	0
84288	EFCAB2	EF-hand calcium binding domain 2	0.00567833	0.0273395	-0.685627	-0.507144	-1	0
4524	MTHFR	methylenetetrahydrofolate reductase (NAD(P)H)	0.00560608	0.013091	-0.659726	-0.565082	-1	0
9249	DHRS3	dehydrogenase/reductase (SDR family) member 3	0.00352648	0.0427674	-0.889992	-0.277124	-1	0
23352	UBR4	ubiquitin protein ligase E3 component n-recognin 4	0.00508448	0.185206	-0.685331	-0.107262	-1	0
55616	ASAP3	ArfGAP with SH3 domain, ankyrin repeat and PH domain 3	0.00275226	0.00759649	-0.711851	-0.572019	-1	0
90529	C1orf201	chromosome 1 open reading frame 201	0.00551179	0.856214	-0.827988	-0.061656	-1	0
3633	INPP5B	inositol polyphosphate-5-phosphatase, 75kDa	0.0147043	0.0391444	-0.623393	-0.307442	-1	0
6536	SLC6A9	solute carrier family 6 (neurotransmitter transporter, glycine), member 9	0.00288906	0.0255408	-0.868008	-0.410148	-1	0
8503	PIK3R3	phosphoinositide-3-kinase, regulatory subunit 3 (gamma)	0.0102533	0.0715241	-0.721771	-0.302266	-1	0
23318	ZCCHC11	zinc finger, CCHC domain containing 11	0.0051999	0.0215584	-0.731453	-0.376084	-1	0
2730	GCLM	glutamate-cysteine ligase, modifier subunit	0.00906839	0.0160257	-0.677697	-0.514095	-1	0
317772	HIST2H2AB	histone cluster 2, H2ab	0.0130068	0.0214113	-0.73481	0.553503	-1	0
2630	GBAP1	glucosidase, beta, acid pseudogene 1	0.0198039	0.0584459	-0.588719	-0.353598	-1	0
81627	TRMT1L	tRNA methyltransferase 1 homolog (S. cerevisiae)-like	0.0039162	0.0180105	-0.908303	-0.5123	-1	0
343450	KCNT2	potassium channel, subfamily T, member 2	0.00219398	0.0373805	-1.15136	-0.359946	-1	0
55251	PCMTD2	protein-L-isoaspartate (D-aspartate) O-methyltransferase domain containing 2	0.00521078	0.0118801	-0.610762	-0.57164	-1	0
79741	C10orf68	chromosome 10 open reading frame 68	0.0128737	0.0599416	-0.602856	-0.264867	-1	0
23522	KAT6B	K(lysine) acetyltransferase 6B	0.00345056	0.0140779	-0.959117	-0.54066	-1	0
9849	ZNF518A	zinc finger protein 518A	0.00302248	0.0516042	-0.797485	-0.232615	-1	0
6934	TCF7L2	transcription factor 7-like 2 (T-cell specific, HMG-box)	0.00661732	0.0197122	-0.794402	-0.449046	-1	0
441549	CDNF	cerebral dopamine neurotrophic factor	0.015161	0.0117474	-0.618987	-0.57338	-1	0
259230	SGMS1	sphingomyelin synthase 1	0.00226073	0.0162349	-1.09214	-0.557024	-1	0
118812	MORN4	MORN repeat containing 4	0.00924933	0.114379	-0.672135	-0.233079	-1	0
1355	COX15	COX15 homolog, cytochrome c oxidase assembly protein (yeast)	0.00596907	0.0905384	-0.633439	-0.20399	-1	0
10724	MGEA5	meningioma expressed antigen 5 (hyaluronidase)	0.00547857	0.0717499	-0.70933	-0.240348	-1	0
10553	HTATIP2	HIV-1 Tat interactive protein 2, 30kDa	0.00365973	0.0744385	-0.648602	-0.215862	-1	0
26610	ELP4	elongation protein 4 homolog (S. cerevisiae)	0.00841129	0.702671	-0.685159	0.0364399	-1	0
9702	CEP57	centrosomal protein 57kDa	0.00339384	0.170687	-0.833737	-0.128744	-1	0
9866	TRIM66	tripartite motif containing 66	0.0096527	0.0134202	-0.622482	-0.497857	-1	0
120227	CYP2R1	cytochrome P450, family 2, subfamily R, polypeptide 1	0.00247112	0.0293347	-1.03258	-0.447131	-1	0
4926	NUMA1	nuclear mitotic apparatus protein 1	0.00149081	0.00929101	-0.934434	-0.565451	-1	0
9846	GAB2	GRB2-associated binding protein 2	0.0103865	0.0195399	-0.585245	-0.479655	-1	0
29068	ZBTB44	zinc finger and BTB domain containing 44	0.0120555	0.0454093	-0.615552	-0.312114	-1	0
84318	CCDC77	coiled-coil domain containing 77	0.00321101	0.026971	-0.613479	0.454352	-1	0
7289	TULP3	tubby like protein 3	0.00420258	0.0429244	-0.731966	-0.326356	-1	0
9918	NCAPD2	non-SMC condensin I complex, subunit D2	0.00300812	0.0308794	-0.861385	0.350003	-1	0
29121	CLEC2D	C-type lectin domain family 2, member D	0.00928753	0.414749	-0.613463	-0.0713235	-1	0
1027	CDKN1B	cyclin-dependent kinase inhibitor 1B (p27, Kip1)	0.00357517	0.0262551	-0.905565	-0.486553	-1	0
81575	APOLD1	apolipoprotein L domain containing 1	0.00529953	0.737422	-0.759716	-0.0382666	-1	0
55729	ATF7IP	activating transcription factor 7 interacting protein	0.00661446	0.191832	-0.619103	0.146792	-1	0
6821	SUOX	sulfite oxidase	0.013954	0.0247012	-0.631335	-0.500798	-1	0
83729	INHBE	inhibin, beta E	0.000180152	0.0936922	-2.05476	0.291283	-1	0
79611	ACSS3	acyl-CoA synthetase short-chain family member 3	0.0134537	0.0301907	-0.587011	-0.432356	-1	0
84749	USP30	ubiquitin specific peptidase 30	0.00758029	0.0263261	-0.67542	-0.37971	-1	0
9924	PAN2	PAN2 poly(A) specific ribonuclease subunit homolog (S. cerevisiae)	0.00650512	0.0278198	-0.68179	-0.440127	-1	0
1649	DDIT3	DNA-damage-inducible transcript 3	0.00896105	0.0107315	-0.598139	-0.565007	-1	0
10106	CTDSP2	CTD (carboxy-terminal domain, RNA polymerase II, polypeptide A) small phosphatase 2	0.00326998	0.0109839	-0.668796	-0.51187	-1	0
694	BTG1	B-cell translocation gene 1, anti-proliferative	0.00179108	0.125825	-0.87974	-0.152106	-1	0
89894	TMEM116	transmembrane protein 116	0.0110713	0.0662725	-0.656527	-0.257891	-1	0
80024	SLC24A6	solute carrier family 24 (sodium/lithium/calcium exchanger), member 6	0.00903252	0.019318	-0.584184	-0.486654	-1	0
84274	COQ5	coenzyme Q5 homolog, methyltransferase (S. cerevisiae)	0.0121254	0.0472605	-0.583989	-0.274269	-1	0
144811	LACC1	laccase (multicopper oxidoreductase) domain containing 1	0.00212927	0.0125497	-1.00698	-0.533202	-1	0
83852	SETDB2	SET domain, bifurcated 2	0.0055137	0.031165	-0.884709	-0.377854	-1	0
2073	ERCC5	excision repair cross-complementing rodent repair deficiency, complementation group 5	0.0129783	0.0381867	-0.604789	-0.400601	-1	0
9205	ZMYM5	zinc finger, MYM-type 5	0.0105652	0.0174896	-0.728357	-0.575424	-1	0
222484	LNX2	ligand of numb-protein X 2	0.00249966	0.0162082	-0.840175	-0.568025	-1	0
160857	CCDC122	coiled-coil domain containing 122	0.008552	0.0237455	-0.759717	-0.502192	-1	0
26224	FBXL3	F-box and leucine-rich repeat protein 3	0.00370157	0.163718	-0.701031	-0.129225	-1	0
5106	PCK2	phosphoenolpyruvate carboxykinase 2 (mitochondrial)	0.00604927	0.0143249	-0.646607	-0.488692	-1	0
57161	PELI2	pellino E3 ubiquitin protein ligase family member 2	0.00445362	0.0153011	-0.865446	-0.520925	-1	0
5926	ARID4A	AT rich interactive domain 4A (RBP1-like)	0.00333107	0.0211719	-0.773669	-0.499339	-1	0
767563	SNORD113-3	small nucleolar RNA, C/D box 113-3	0.00728737	0.0477188	-0.824136	-0.39376	-1	0
5587	PRKD1	protein kinase D1	0.0116426	0.0400886	-0.671655	-0.420886	-1	0
6655	SOS2	son of sevenless homolog 2 (Drosophila)	0.00376071	0.0302011	-0.772565	-0.32211	-1	0
8814	CDKL1	cyclin-dependent kinase-like 1 (CDC2-related kinase)	0.0134171	0.0175391	-0.635822	-0.351219	-1	0
63894	C14orf133	chromosome 14 open reading frame 133	0.0042097	0.0226193	-0.671358	-0.514798	-1	0
338428	SNORD109A	small nucleolar RNA, C/D box 109A	0.00880021	0.0505759	-0.626765	-0.321814	-1	0
825	CAPN3	calpain 3, (p94)	0.00674522	0.0200855	-0.705382	-0.454534	-1	0
80031	SEMA6D	sema domain, transmembrane domain (TM), and cytoplasmic domain, (semaphorin) 6D	0.00592251	0.0193686	-0.748285	-0.401139	-1	0
342035	GLDN	gliomedin	0.00471381	0.0265319	-0.751696	-0.392947	-1	0
5607	MAP2K5	mitogen-activated protein kinase kinase 5	0.00903488	0.0427293	-0.626053	-0.351806	-1	0
9236	CCPG1	cell cycle progression 1	0.0108292	0.0824889	-0.629663	0.255103	-1	0
55329	MNS1	meiosis-specific nuclear structural 1	0.00826065	0.0328927	-0.634455	0.466285	-1	0
54956	PARP16	poly (ADP-ribose) polymerase family, member 16	0.00472718	0.0934367	-0.793758	-0.278406	-1	0
25942	SIN3A	SIN3 transcription regulator homolog A (yeast)	0.00309338	0.0622565	-0.857625	-0.205706	-1	0
84706	GPT2	glutamic pyruvate transaminase (alanine aminotransferase) 2	0.0103196	0.163369	-0.609489	-0.168803	-1	0
146198	ZFP90	zinc finger protein 90 homolog (mouse)	0.00634467	0.0146078	-0.774282	-0.529422	-1	0
608	TNFRSF17	tumor necrosis factor receptor superfamily, member 17	0.0085238	0.0204258	-0.676889	-0.532756	-1	0
9665	KIAA0430	KIAA0430	0.00817952	0.0615516	-0.769769	-0.255828	-1	0
79153	GDPD3	glycerophosphodiester phosphodiesterase domain containing 3	0.0107125	0.0601995	-0.718687	-0.424931	-1	0
64400	AKTIP	AKT interacting protein	0.00584405	0.195736	-0.808195	-0.159666	-1	0
16	AARS	alanyl-tRNA synthetase	0.00930396	0.0248537	-0.682815	-0.414232	-1	0
54739	XAF1	XIAP associated factor 1	0.00177374	0.0331832	-0.901633	-0.304298	-1	0
26118	WSB1	WD repeat and SOCS box containing 1	0.00260598	0.0414982	-0.873373	-0.316846	-1	0
147172	LRRC37BP1	leucine rich repeat containing 37B pseudogene 1	0.00476526	0.0123608	-0.761165	-0.576089	-1	0
114659	LRRC37B	leucine rich repeat containing 37B	0.00750813	0.0292142	-0.792031	-0.442382	-1	0
10230	NBR2	neighbor of BRCA1 gene 2 (non-protein coding)	0.00446599	0.0114758	-0.835152	-0.578951	-1	0
2535	FZD2	frizzled family receptor 2	0.00494738	0.0304429	-0.838765	-0.431644	-1	0
401884	MGC57346	uncharacterized LOC401884	0.0217582	0.0756042	-0.60142	-0.216974	-1	0
474170	LRRC37A2	leucine rich repeat containing 37, member A2	0.00731815	0.0335927	-0.686883	-0.403886	-1	0
55073	LRRC37A4P	leucine rich repeat containing 37, member A4, pseudogene	0.00504493	0.0506565	-0.782755	-0.334717	-1	0
4779	NFE2L1	nuclear factor (erythroid-derived 2)-like 1	0.00512916	0.0862695	-0.746158	-0.193878	-1	0
55771	PRR11	proline rich 11	0.00574673	0.0320515	-0.748833	0.376864	-1	0
6844	VAMP2	vesicle-associated membrane protein 2 (synaptobrevin 2)	0.0138532	0.039316	-0.683079	-0.337154	-1	0
100128288	LOC100128288	uncharacterized LOC100128288	0.00270867	0.026493	-0.967111	-0.440754	-1	0
374286	CDRT1	CMT1A duplicated region transcript 1	0.00837275	0.039105	-0.834471	-0.426401	-1	0
10626	TRIM16	tripartite motif containing 16	0.00778571	0.0205991	-0.715536	-0.569523	-1	0
146691	TOM1L2	target of myb1-like 2 (chicken)	0.00633766	0.0181507	-0.747496	-0.480325	-1	0
64149	C17orf75	chromosome 17 open reading frame 75	0.00773782	0.0255894	-0.691285	-0.359947	-1	0
81558	FAM117A	family with sequence similarity 117, member A	0.0126595	0.0282197	-0.601235	-0.449076	-1	0
10140	TOB1	transducer of ERBB2, 1	0.00827122	0.0909495	-0.60678	-0.164365	-1	0
54903	MKS1	Meckel syndrome, type 1	0.00665648	0.0327902	-0.680786	-0.39366	-1	0
374819	LRRC37A3	leucine rich repeat containing 37, member A3	0.00621158	0.039127	-0.671979	-0.360029	-1	0
10350	ABCA9	ATP-binding cassette, sub-family A (ABC1), member 9	0.0025738	0.00916666	-0.706748	-0.55098	-1	0
23460	ABCA6	ATP-binding cassette, sub-family A (ABC1), member 6	0.00071187	0.142541	-0.893585	-0.175389	-1	0
4097	MAFG	v-maf musculoaponeurotic fibrosarcoma oncogene homolog G (avian)	0.00955435	0.301317	-0.61982	-0.130275	-1	0
649446	FLJ35776	uncharacterized LOC649446	0.0191398	0.0363011	-0.682489	-0.317169	-1	0
26256	CABYR	calcium binding tyrosine-(Y)-phosphorylation regulated	0.00219614	0.0949974	-0.772901	-0.171655	-1	0
11201	POLI	polymerase (DNA directed) iota	0.0115394	0.0273986	-0.622276	-0.400352	-1	0
64863	METTL4	methyltransferase like 4	0.00691458	0.141838	-0.842248	0.170165	-1	0
6925	TCF4	transcription factor 4	0.00614645	0.0368896	-0.720121	-0.360656	-1	0
29785	CYP2S1	cytochrome P450, family 2, subfamily S, polypeptide 1	0.00563364	0.0577054	-0.795866	-0.305363	-1	0
9266	CYTH2	cytohesin 2	0.00423979	0.0194246	-0.694975	-0.388744	-1	0
22809	ATF5	activating transcription factor 5	0.0123946	0.0998389	-0.631171	-0.229356	-1	0
284325	C19orf54	chromosome 19 open reading frame 54	0.00973987	0.0158367	-0.7415	-0.578808	-1	0
23301	EHBP1	EH domain binding protein 1	0.01078	0.0413294	-0.690894	-0.32465	-1	0
6509	SLC1A4	solute carrier family 1 (glutamate/neutral amino acid transporter), member 4	0.00534517	0.850594	-0.83034	-0.022844	-1	0
10797	MTHFD2	methylenetetrahydrofolate dehydrogenase (NADP+ dependent) 2, methenyltetrahydrofolate cyclohydrolase	0.0018236	0.0246827	-0.756378	-0.435144	-1	0
55818	KDM3A	lysine (K)-specific demethylase 3A	0.00233414	0.0084477	-1.00027	-0.548778	-1	0
10018	BCL2L11	BCL2-like 11 (apoptosis facilitator)	0.00859052	0.0339039	-0.63616	-0.410563	-1	0
376940	ZC3H6	zinc finger CCCH-type containing 6	0.00228768	0.0206186	-1.01472	-0.46919	-1	0
55777	MBD5	methyl-CpG binding domain protein 5	0.00139462	0.0191965	-1.20317	-0.539097	-1	0
85461	TANC1	tetratricopeptide repeat, ankyrin repeat and coiled-coil containing 1	0.00644797	0.0341887	-0.793795	-0.404797	-1	0
3236	HOXD10	homeobox D10	0.00803135	0.0101699	-0.699084	-0.561377	-1	0
65065	NBEAL1	neurobeachin-like 1	0.00359966	0.0458155	-0.893114	-0.312506	-1	0
8828	NRP2	neuropilin 2	0.0107006	0.0296484	-0.67903	-0.353919	-1	0
150962	PUS10	pseudouridylate synthase 10	0.00781512	0.0187615	-0.677303	-0.560175	-1	0
339803	LOC339803	uncharacterized LOC339803	0.00678362	0.0116435	-0.778971	-0.573425	-1	0
7072	TIA1	TIA1 cytotoxic granule-associated RNA binding protein	0.00475508	0.0255407	-0.664429	-0.427333	-1	0
7844	RNF103	ring finger protein 103	0.00281443	0.0466365	-0.959511	-0.392182	-1	0
84083	ZRANB3	zinc finger, RAN-binding domain containing 3	0.0148139	0.099528	-0.669261	0.224269	-1	0
9111	NMI	N-myc (and STAT) interactor	0.0157262	0.402708	-0.598798	-0.17968	-1	0
151525	WDSUB1	WD repeat, sterile alpha motif and U-box domain containing 1	0.0108986	0.0258957	-0.682892	-0.503686	-1	0
22837	COBLL1	COBL-like 1	0.00944041	0.0238041	-0.746798	-0.451694	-1	0
6335	SCN9A	sodium channel, voltage-gated, type IX, alpha subunit	0.0138506	0.0104592	-0.594754	0.544035	-1	0
130540	ALS2CR12	amyotrophic lateral sclerosis 2 (juvenile) chromosome region, candidate 12	0.00824679	0.0360025	-0.602577	-0.357747	-1	0
2825	GPR1	G protein-coupled receptor 1	0.000578316	0.0114895	-1.69432	-0.532499	-1	0
389072	PLEKHM3	pleckstrin homology domain containing, family M, member 3	0.0109477	0.0476966	-0.780892	-0.343899	-1	0
151050	KANSL1L	KAT8 regulatory NSL complex subunit 1-like	0.00121079	0.0313157	-1.12497	-0.425294	-1	0
57761	TRIB3	tribbles homolog 3 (Drosophila)	0.000465768	0.119226	-1.22456	-0.174976	-1	0
994	CDC25B	cell division cycle 25 homolog B (S. pombe)	0.00198232	0.294424	-0.905359	-0.110163	-1	0
23315	SLC9A8	solute carrier family 9, subfamily A (NHE8, cation proton antiporter 8), member 8	0.00617757	0.178926	-0.582472	-0.136734	-1	0
84181	CHD6	chromodomain helicase DNA binding protein 6	0.00858268	0.0221956	-0.717009	-0.480219	-1	0
51526	C20orf111	chromosome 20 open reading frame 111	0.0138103	0.0301677	-0.605735	-0.412388	-1	0
3005	H1F0	H1 histone family, member 0	0.00315799	0.0213236	-0.939086	-0.419518	-1	0
9582	APOBEC3B	apolipoprotein B mRNA editing enzyme, catalytic polypeptide-like 3B	0.0114664	0.0152415	-0.620666	0.509434	-1	0
23112	TNRC6B	trinucleotide repeat containing 6B	0.00412819	0.0483429	-0.7287	-0.247571	-1	0
8218	CLTCL1	clathrin, heavy chain-like 1	0.00765398	0.0676356	-0.586362	-0.221291	-1	0
9975	NR1D2	nuclear receptor subfamily 1, group D, member 2	0.00859652	0.09033	-0.866939	-0.196092	-1	0
5915	RARB	retinoic acid receptor, beta	0.00598183	0.0336433	-0.669044	-0.411264	-1	0
57599	WDR48	WD repeat domain 48	0.00900945	0.0388164	-0.634284	-0.352051	-1	0
285343	C3orf23	chromosome 3 open reading frame 23	0.00332904	0.0122515	-0.931579	-0.519147	-1	0
9666	DZIP3	DAZ interacting protein 3, zinc finger	0.00442646	0.025005	-0.741161	-0.448869	-1	0
55032	SLC35A5	solute carrier family 35, member A5	0.0117785	0.0311863	-0.704428	-0.333763	-1	0
10051	SMC4	structural maintenance of chromosomes 4	0.00369887	0.00982893	-0.677863	0.570674	-1	0
51185	CRBN	cereblon	0.00548468	0.00771676	-0.694224	-0.551254	-1	0
51447	IP6K2	inositol hexakisphosphate kinase 2	0.0115367	0.0148529	-0.610143	-0.499882	-1	0
57536	KIAA1328	KIAA1328	0.00329374	0.503791	-0.918619	0.101391	-1	0
286827	TRIM59	tripartite motif containing 59	0.0095047	0.0301147	-0.660531	0.391565	-1	0
51274	KLF3	Kruppel-like factor 3 (basic)	0.00498034	0.042714	-0.725985	-0.350353	-1	0
55728	N4BP2	NEDD4 binding protein 2	0.0105252	0.0218396	-0.650546	-0.557498	-1	0
22902	RUFY3	RUN and FYVE domain containing 3	0.0119622	0.0260887	-0.618737	-0.541436	-1	0
166815	TIGD2	tigger transposable element derived 2	0.0143745	0.0225634	-0.599618	-0.511159	-1	0
80216	ALPK1	alpha-kinase 1	0.00127553	0.11204	-1.23184	-0.19855	-1	0
140849	LINC00266-1	long intergenic non-protein coding RNA 266-1	0.00792544	0.0300266	-0.674851	-0.520311	-1	0
2549	GAB1	GRB2-associated binding protein 1	0.0162163	0.106798	-0.59488	-0.198101	-1	0
84057	MND1	meiotic nuclear divisions 1 homolog (S. cerevisiae)	0.0136367	0.0212102	-0.695925	0.569135	-1	0
55314	TMEM144	transmembrane protein 144	0.01492	0.0179173	-0.6046	-0.568118	-1	0
201973	CCDC111	coiled-coil domain containing 111	0.0106635	0.106329	-0.626301	0.20239	-1	0
202018	TAPT1	transmembrane anterior posterior transformation 1	0.00638172	0.050612	-0.719915	-0.270747	-1	0
51091	SEPSECS	Sep (O-phosphoserine) tRNA:Sec (selenocysteine) tRNA synthase	0.000755109	0.0134343	-0.791253	-0.567065	-1	0
1060	CENPC1	centromere protein C 1	0.0144582	0.93967	-0.659845	0.00961505	-1	0
6783	SULT1E1	sulfotransferase family 1E, estrogen-preferring, member 1	0.0120597	0.0228945	-0.62396	-0.514878	-1	0
132660	LIN54	lin-54 homolog (C. elegans)	0.00579448	0.488605	-0.744768	0.0770681	-1	0
84142	FAM175A	family with sequence similarity 175, member A	0.00480825	0.0158706	-0.841453	-0.454534	-1	0
8654	PDE5A	phosphodiesterase 5A, cGMP-specific	0.00793577	0.0538163	-0.582689	-0.239272	-1	0
11107	PRDM5	PR domain containing 5	0.0131176	0.209947	-0.597563	-0.155246	-1	0
23657	SLC7A11	solute carrier family 7 (anionic amino acid transporter light chain, xc- system), member 11	0.00199593	0.0362987	-0.95726	-0.328269	-1	0
1998	ELF2	E74-like factor 2 (ets domain transcription factor)	0.0122752	0.325062	-0.662866	-0.102688	-1	0
1047	CLGN	calmegin	0.0089322	0.629105	-0.670897	0.056992	-1	0
3148	HMGB2	high mobility group box 2	0.00041582	0.543359	-1.53555	0.0601021	-1	0
26269	FBXO8	F-box protein 8	0.00481299	0.047736	-0.87112	-0.329618	-1	0
653188	GUSBP3	glucuronidase, beta pseudogene 3	0.00335987	0.0154518	-0.68278	-0.51272	-1	0
100170939	LOC100170939	glucuronidase, beta pseudogene	0.00389098	0.0178801	-0.757803	-0.504932	-1	0
83734	ATG10	autophagy related 10	0.0152792	0.0597191	-0.659898	-0.381954	-1	0
92270	ATP6AP1L	ATPase, H+ transporting, lysosomal accessory protein 1-like	0.0131466	0.0443973	-0.604636	-0.356146	-1	0
23092	ARHGAP26	Rho GTPase activating protein 26	0.0114594	0.107521	-0.734844	-0.182473	-1	0
23600	AMACR	alpha-methylacyl-CoA racemase	0.0116844	0.0254231	-0.608147	-0.425513	-1	0
728411	GUSBP1	glucuronidase, beta pseudogene 1	0.00476971	0.0243754	-0.718415	-0.451738	-1	0
153129	SLC38A9	solute carrier family 38, member 9	0.00753198	0.0570444	-0.75063	-0.293395	-1	0
11042	SMA5	glucuronidase, beta pseudogene	0.00297271	0.0164859	-0.632391	-0.518524	-1	0
387036	GUSBP2	glucuronidase, beta pseudogene 2	0.00473621	0.0213201	-0.718969	-0.475694	-1	0
57763	ANKRA2	ankyrin repeat, family A (RFXANK-like), 2	0.00618736	0.0472404	-0.861075	-0.349537	-1	0
57561	ARRDC3	arrestin domain containing 3	0.00567816	0.0203348	-0.660691	-0.463579	-1	0
285600	KIAA0825	KIAA0825	0.00433407	0.0195872	-0.696651	-0.505824	-1	0
353189	SLCO4C1	solute carrier organic anion transporter family, member 4C1	0.0170075	0.090281	-0.605082	0.256353	-1	0
57507	ZNF608	zinc finger protein 608	0.00725418	0.0264955	-0.663707	-0.43687	-1	0
10902	BRD8	bromodomain containing 8	0.00581869	0.0747954	-0.714042	-0.19253	-1	0
995	CDC25C	cell division cycle 25 homolog C (S. pombe)	0.017343	0.0245327	-0.596119	0.452945	-1	0
8364	HIST1H4C	histone cluster 1, H4c	0.00613549	0.0452863	-0.948161	0.389388	-1	0
8334	HIST1H2AC	histone cluster 1, H2ac	0.00448273	0.0326106	-0.795224	0.367338	-1	0
3008	HIST1H1E	histone cluster 1, H1e	0.00837951	0.0442259	-0.629948	0.260012	-1	0
8343	HIST1H2BF	histone cluster 1, H2bf	0.00452029	0.026711	-1.02057	0.494254	-1	0
10384	BTN3A3	butyrophilin, subfamily 3, member A3	0.0147562	0.212919	-0.594932	-0.164241	-1	0
8357	HIST1H3H	histone cluster 1, H3h	0.0089783	0.0264163	-0.625249	0.544443	-1	0
54887	UHRF1BP1	UHRF1 binding protein 1	0.00402555	0.0320292	-0.858899	-0.366485	-1	0
1026	CDKN1A	cyclin-dependent kinase inhibitor 1A (p21, Cip1)	0.00848719	0.135151	-0.580384	0.163427	-1	0
134728	IRAK1BP1	interleukin-1 receptor-associated kinase 1 binding protein 1	0.0107841	0.049309	-0.583296	-0.275691	-1	0
23595	ORC3	origin recognition complex, subunit 3	0.00764237	0.160536	-0.669503	0.145638	-1	0
254228	FAM26E	family with sequence similarity 26, member E	0.00450942	0.965388	-0.751068	0.0070432	-1	0
25842	ASF1A	ASF1 anti-silencing function 1 homolog A (S. cerevisiae)	0.010023	0.0397563	-0.785647	-0.486064	-1	0
135112	NCOA7	nuclear receptor coactivator 7	0.00217996	0.0295	-0.979578	-0.339868	-1	0
135114	HINT3	histidine triad nucleotide binding protein 3	0.0258952	0.028624	-0.593331	-0.33012	-1	0
25901	CCDC28A	coiled-coil domain containing 28A	0.00928527	0.0398976	-0.621447	-0.403023	-1	0
80329	ULBP1	UL16 binding protein 1	0.00400049	0.120066	-1.01295	-0.164238	-1	0
3006	HIST1H1C	histone cluster 1, H1c	0.00247218	0.22715	-0.832191	0.153554	-1	0
8360	HIST1H4D	histone cluster 1, H4d	0.0131207	0.0296102	-0.702039	0.421216	-1	0
8968	HIST1H3F	histone cluster 1, H3f	0.0146698	0.0175837	-0.641564	0.55731	-1	0
8365	HIST1H4H	histone cluster 1, H4h	0.0130152	0.169561	-0.7329	0.185659	-1	0
54676	GTPBP2	GTP binding protein 2	0.000705619	0.427312	-1.04559	-0.0660282	-1	0
55023	PHIP	pleckstrin homology domain interacting protein	0.00583975	0.51474	-0.640646	0.0421405	-1	0
167691	LCA5	Leber congenital amaurosis 5	0.00971914	0.0508754	-0.651615	-0.370878	-1	0
81491	GPR63	G protein-coupled receptor 63	0.0103608	0.0619409	-0.582773	-0.24931	-1	0
23097	CDK19	cyclin-dependent kinase 19	0.0108333	0.0295354	-0.639974	-0.353321	-1	0
5980	REV3L	REV3-like, polymerase (DNA directed), zeta, catalytic subunit	0.00601425	0.0154756	-0.670944	-0.501721	-1	0
51175	TUBE1	tubulin, epsilon 1	0.0151329	0.032077	-0.626544	-0.371867	-1	0
23345	SYNE1	spectrin repeat containing, nuclear envelope 1	0.00364189	0.0103175	-0.690069	-0.413651	-1	0
6671	SP4	Sp4 transcription factor	0.0140559	0.025793	-0.612735	0.448151	-1	0
8460	TPST1	tyrosylprotein sulfotransferase 1	0.00478688	0.0190981	-0.58547	-0.438617	-1	0
26136	TES	testis derived transcript (3 LIM domains)	0.00344274	0.00995916	-0.73987	-0.538873	-1	0
5723	PSPH	phosphoserine phosphatase	0.00456971	0.0240045	-0.88751	-0.384762	-1	0
5395	PMS2	PMS2 postmeiotic segregation increased 2 (S. cerevisiae)	0.0203551	0.0780041	-0.585851	-0.247445	-1	0
57037	ANKMY2	ankyrin repeat and MYND domain containing 2	0.0147096	0.112385	-0.613334	-0.216383	-1	0
3199	HOXA2	homeobox A2	0.00116024	0.113063	-0.951554	-0.226647	-1	0
3202	HOXA5	homeobox A5	0.0147441	0.102425	-0.598353	-0.214942	-1	0
3203	HOXA6	homeobox A6	0.00370693	0.0186802	-0.822712	-0.430705	-1	0
64224	HERPUD2	HERPUD family member 2	0.00422511	0.0108994	-0.691009	-0.45778	-1	0
2737	GLI3	GLI family zinc finger 3	0.00901583	0.0202422	-0.689673	-0.490621	-1	0
51351	ZNF117	zinc finger protein 117	0.0128747	0.041843	-0.592933	-0.312944	-1	0
2086	ERV3-1	endogenous retrovirus group 3, member 1	0.0133609	0.0394473	-0.627433	-0.42411	-1	0
50640	PNPLA8	patatin-like phospholipase domain containing 8	0.0146448	0.0971186	-0.580013	-0.23549	-1	0
80853	JHDM1D	jumonji C domain containing histone demethylase 1 homolog D (S. cerevisiae)	0.00380739	0.0477695	-0.861566	-0.307393	-1	0
8658	TNKS	tankyrase, TRF1-interacting ankyrin-related ADP-ribose polymerase	0.00710307	0.0412872	-0.763575	-0.334508	-1	0
79618	HMBOX1	homeobox containing 1	0.011292	0.0397326	-0.634193	-0.336288	-1	0
9070	ASH2L	ash2 (absent, small, or homeotic)-like (Drosophila)	0.00924734	0.0418501	-0.64983	-0.27847	-1	0
59339	PLEKHA2	pleckstrin homology domain containing, family A (phosphoinositide binding specific) member 2	0.0105417	0.0209502	-0.665088	-0.5176	-1	0
51101	ZC2HC1A	zinc finger, C2HC-type containing 1A	0.00223094	0.0735676	-0.916297	-0.226441	-1	0
85444	LRRCC1	leucine rich repeat and coiled-coil centrosomal protein 1	0.00583532	0.124627	-0.662511	0.236033	-1	0
116039	OSR2	odd-skipped related 2 (Drosophila)	0.00850547	0.0345582	-0.690068	-0.414378	-1	0
23362	PSD3	pleckstrin and Sec7 domain containing 3	0.00354938	0.0290553	-0.857194	-0.388669	-1	0
79845	RNF122	ring finger protein 122	0.00947085	0.0284698	-0.61475	-0.443313	-1	0
9821	RB1CC1	RB1-inducible coiled-coil 1	0.00813148	0.0144327	-0.707468	-0.519285	-1	0
2138	EYA1	eyes absent homolog 1 (Drosophila)	0.00058556	0.0114255	-1.13815	-0.520225	-1	0
25788	RAD54B	RAD54 homolog B (S. cerevisiae)	0.00555584	0.0126784	-0.691933	0.571554	-1	0
5885	RAD21	RAD21 homolog (S. pombe)	0.00135817	0.0423658	-1.00433	-0.332768	-1	0
114907	FBXO32	F-box protein 32	0.00976106	0.0106775	-0.613714	-0.547414	-1	0
7436	VLDLR	very low density lipoprotein receptor	0.00360857	0.643212	-0.865377	-0.0544775	-1	0
286343	LURAP1L	leucine rich adaptor protein 1-like	0.00423614	0.0279091	-0.859822	-0.366057	-1	0
203238	CCDC171	coiled-coil domain containing 171	0.00643401	0.0170813	-0.659153	-0.503197	-1	0
80173	IFT74	intraflagellar transport 74 homolog (Chlamydomonas)	0.0102428	0.0726012	-0.749812	-0.296964	-1	0
4882	NPR2	natriuretic peptide receptor B/guanylate cyclase B (atrionatriuretic peptide receptor B)	0.00349519	0.0214364	-0.695744	-0.470052	-1	0
100131997	FAM27E3	family with sequence similarity 27, member E3	0.00497974	0.0163291	-0.856053	-0.539896	-1	0
55582	KIF27	kinesin family member 27	0.00944221	0.0382007	-0.766776	-0.394812	-1	0
375748	ERCC6L2	excision repair cross-complementing rodent repair deficiency, complementation group 6-like 2	0.0100734	0.0370455	-0.635618	-0.33456	-1	0
203197	C9orf91	chromosome 9 open reading frame 91	0.0106599	0.0451465	-0.637306	-0.300846	-1	0
5090	PBX3	pre-B-cell leukemia homeobox 3	0.00799186	0.0207508	-0.619278	-0.507859	-1	0
158219	TTC39B	tetratricopeptide repeat domain 39B	0.00362476	0.040966	-0.966746	-0.400356	-1	0
441394	SUGT1P1	suppressor of G2 allele of SKP1 (S. cerevisiae) pseudogene 1	0.0157012	0.037768	-0.59348	-0.369026	-1	0
158471	PRUNE2	prune homolog 2 (Drosophila)	0.0131133	0.00607779	-0.542379	-0.706874	0	-1
2176	FANCC	Fanconi anemia, complementation group C	0.00737102	0.143669	-0.60556	0.113564	-1	0
22949	PTGR1	prostaglandin reductase 1	0.0106474	0.0151474	-0.593455	-0.492392	-1	0
80709	AKNA	AT-hook transcription factor	0.00403574	0.0397912	-0.677914	-0.316668	-1	0
1955	MEGF9	multiple EGF-like-domains 9	0.00112927	0.0114036	-1.22474	-0.565458	-1	0
26147	PHF19	PHD finger protein 19	0.00747792	0.0608307	-0.649529	0.225655	-1	0
727	C5	complement component 5	0.00651898	0.0922687	-0.787763	-0.244741	-1	0
399665	FAM102A	family with sequence similarity 102, member A	0.000457288	0.0202101	-1.27423	-0.466649	-1	0
5981	RFC1	replication factor C (activator 1) 1, 145kDa	0.0499971	0.237365	-0.580258	-0.315246	-1	0
100131755	ARMCX4	armadillo repeat containing, X-linked 4	0.00947706	0.0527845	-0.64117	-0.378009	-1	0
79868	ALG13	asparagine-linked glycosylation 13 homolog (S. cerevisiae)	0.00732913	0.153884	-0.621744	-0.223313	-1	0
159091	FAM122C	family with sequence similarity 122C	0.0171583	0.0523852	-0.704849	-0.374164	-1	0
23229	ARHGEF9	Cdc42 guanine nucleotide exchange factor (GEF) 9	0.00945868	0.0392968	-0.623157	-0.38736	-1	0
7404	UTY	ubiquitously transcribed tetratricopeptide repeat gene, Y-linked	0.00835799	0.0220402	-0.621011	-0.352234	-1	0
9394	HS6ST1	heparan sulfate 6-O-sulfotransferase 1	0.0339883	0.0123261	-0.484942	-0.776395	0	-1
84224	NBPF3	neuroblastoma breakpoint family, member 3	0.0393897	0.00312145	-0.315468	-0.843201	0	-1
11147	HHLA3	HERV-H LTR-associating 3	0.0504437	0.00662066	-0.337152	-0.783932	0	-1
2948	GSTM4	glutathione S-transferase mu 4	0.169468	0.0104771	-0.219378	-0.76554	0	-1
2949	GSTM5	glutathione S-transferase mu 5	0.668205	0.00294561	-0.0700172	-1.06721	0	-1
5087	PBX1	pre-B-cell leukemia homeobox 1	0.0324951	0.00613433	-0.394781	-0.809523	0	-1
55103	RALGPS2	Ral GEF with PH domain and SH3 binding motif 2	0.0255005	0.0113094	-0.506097	-0.718563	0	-1
149345	SHISA4	shisa homolog 4 (Xenopus laevis)	0.326645	0.0116915	-0.115081	-0.585261	0	-1
2052	EPHX1	epoxide hydrolase 1, microsomal (xenobiotic)	0.0376556	0.00223433	-0.297617	-0.969291	0	-1
54587	MXRA8	matrix-remodelling associated 8	0.136705	0.00637608	-0.126209	-0.749836	0	-1
8613	PPAP2B	phosphatidic acid phosphatase type 2B	0.0606704	0.00124351	-0.259673	-1.14668	0	-1
9122	SLC16A4	solute carrier family 16, member 4 (monocarboxylic acid transporter 5)	0.024653	7.59765e-05	-0.434465	-1.69275	0	-1
5993	RFX5	regulatory factor X, 5 (influences HLA class II expression)	0.0112123	0.0147638	-0.479327	-0.595457	0	-1
8991	SELENBP1	selenium binding protein 1	0.203656	0.00176278	-0.139716	-1.21779	0	-1
7059	THBS3	thrombospondin 3	0.0168866	0.0208091	-0.507697	-0.636626	0	-1
1382	CRABP2	cellular retinoic acid binding protein 2	0.0524639	0.00185295	-0.322359	-1.32004	0	-1
223	ALDH9A1	aldehyde dehydrogenase 9 family, member A1	0.020923	0.00448765	-0.486363	-0.856027	0	-1
55224	ETNK2	ethanolamine kinase 2	0.121626	0.00297326	-0.243567	-0.955693	0	-1
8644	AKR1C3	aldo-keto reductase family 1, member C3 (3-alpha hydroxysteroid dehydrogenase, type II)	0.380057	0.0130337	-0.190149	-0.664279	0	-1
80312	TET1	tet methylcytosine dioxygenase 1	0.0158026	0.0200084	-0.512184	-0.58665	0	-1
1646	AKR1C2	aldo-keto reductase family 1, member C2 (dihydrodiol dehydrogenase 2; bile acid binding protein; 3-alpha hydroxysteroid dehydrogenase, type III)	0.0177248	0.00467299	-0.49327	-0.72438	0	-1
64081	PBLD	phenazine biosynthesis-like protein domain containing	0.0404418	0.00995384	-0.403631	-0.743715	0	-1
64115	C10orf54	chromosome 10 open reading frame 54	0.338168	0.0193371	-0.165269	-0.590093	0	-1
23220	DTX4	deltex homolog 4 (Drosophila)	0.121411	0.00505169	-0.185951	-0.828032	0	-1
221	ALDH3B1	aldehyde dehydrogenase 3 family, member B1	0.0437122	0.00957547	-0.273718	-0.771569	0	-1
338699	ANKRD42	ankyrin repeat domain 42	0.051495	0.0133605	-0.483238	-0.742541	0	-1
51092	SIDT2	SID1 transmembrane family, member 2	0.0412495	0.00958729	-0.278502	-0.639772	0	-1
4038	LRP4	low density lipoprotein receptor-related protein 4	0.422151	0.0169315	-0.128703	-0.604031	0	-1
7351	UCP2	uncoupling protein 2 (mitochondrial, proton carrier)	0.0177681	0.0133496	-0.560944	-0.613319	0	-1
27314	RAB30	RAB30, member RAS oncogene family	0.027522	0.0147884	-0.485679	-0.657143	0	-1
100379250	SNORA70E	small nucleolar RNA, H/ACA box 70E	0.0357378	0.0127222	-0.433004	-0.652207	0	-1
80310	PDGFD	platelet derived growth factor D	0.111996	0.00142553	-0.226825	-1.31117	0	-1
1410	CRYAB	crystallin, alpha B	0.0888346	0.011012	-0.291668	-0.775978	0	-1
54494	C11orf71	chromosome 11 open reading frame 71	0.0275005	0.0148839	-0.49147	-0.597664	0	-1
349196	LOC349196	uncharacterized LOC349196	0.0192894	0.0103426	-0.534181	-0.590815	0	-1
5139	PDE3A	phosphodiesterase 3A, cGMP-inhibited	0.0100767	0.00389749	-0.556731	-0.829576	0	-1
3855	KRT7	keratin 7	0.0343131	0.0170847	-0.439922	-0.629704	0	-1
6337	SCNN1A	sodium channel, non-voltage-gated 1 alpha subunit	0.040458	0.0115935	-0.332014	-0.676279	0	-1
51279	C1RL	complement component 1, r subcomponent-like	0.0252955	0.00796871	-0.462774	-0.724488	0	-1
54682	MANSC1	MANSC domain containing 1	0.0374742	0.00454014	-0.374203	-0.802715	0	-1
4256	MGP	matrix Gla protein	0.674715	0.00310157	-0.0652887	-1.18163	0	-1
6660	SOX5	SRY (sex determining region Y)-box 5	0.238872	0.00936844	-0.182283	-0.720357	0	-1
144165	PRICKLE1	prickle homolog 1 (Drosophila)	0.0219304	0.0104937	-0.537051	-0.753097	0	-1
23017	FAIM2	Fas apoptotic inhibitory molecule 2	0.293115	0.00374623	-0.147108	-0.851638	0	-1
5916	RARG	retinoic acid receptor, gamma	0.0238629	0.0117754	-0.440644	-0.670668	0	-1
57658	CALCOCO1	calcium binding and coiled-coil domain 1	0.0268837	0.00255051	-0.405668	-0.974802	0	-1
338773	TMEM119	transmembrane protein 119	0.566502	0.00363689	0.106298	-0.860678	0	-1
26834	RNU4-2	RNA, U4 small nuclear 2	0.06005	0.0142147	-0.467978	-0.874071	0	-1
26835	RNU4-1	RNA, U4 small nuclear 1	0.109719	0.0406529	-0.350118	-0.618077	0	-1
220108	FAM124A	family with sequence similarity 124A	0.0225665	0.0174448	-0.521188	-0.591259	0	-1
1910	EDNRB	endothelin receptor type B	0.0177587	0.00955236	-0.466997	-0.696989	0	-1
57523	NYNRIN	NYN domain and retroviral integrase containing	0.0186698	0.00254475	-0.538504	-1.12675	0	-1
494331	MIR382	microRNA 382	0.0328722	0.0339262	-0.446089	-0.640753	0	-1
23428	SLC7A8	solute carrier family 7 (amino acid transporter light chain, L system), member 8	0.0461197	0.00820192	-0.409582	-0.79219	0	-1
115817	DHRS1	dehydrogenase/reductase (SDR family) member 1	0.0674465	0.00822206	-0.322092	-0.755138	0	-1
643866	CBLN3	cerebellin 3 precursor	0.0239304	0.0117343	-0.448863	-0.619553	0	-1
4329	ALDH6A1	aldehyde dehydrogenase 6 family, member A1	0.0481813	0.00209591	-0.282081	-0.958641	0	-1
113146	AHNAK2	AHNAK nucleoprotein 2	0.0156936	0.0047245	-0.562518	-0.837047	0	-1
29767	TMOD2	tropomodulin 2 (neuronal)	0.0314258	0.00757313	-0.416855	-0.837697	0	-1
3671	ISLR	immunoglobulin superfamily containing leucine-rich repeat	0.463493	0.00359362	-0.103764	-0.966492	0	-1
80765	STARD5	StAR-related lipid transfer (START) domain containing 5	0.0231731	0.00617221	-0.450385	-0.86491	0	-1
18	ABAT	4-aminobutyrate aminotransferase	0.856618	0.00520919	-0.041926	-0.689207	0	-1
92017	SNX29	sorting nexin 29	0.0546865	0.00378334	-0.259485	-0.846268	0	-1
440352	SNX29P2	sorting nexin 29 pseudogene 2	0.00903592	0.00671413	-0.621739	-0.806655	-1	-1
4493	MT1E	metallothionein 1E	0.151452	0.00490903	0.197491	-1.03602	0	-1
10725	NFAT5	nuclear factor of activated T-cells 5, tonicity-responsive	0.121258	0.00342372	-0.145734	-0.612725	0	-1
1800	DPEP1	dipeptidase 1 (renal)	0.195897	0.017521	-0.136242	-0.589907	0	-1
54768	HYDIN	HYDIN, axonemal central pair apparatus protein	0.00825586	0.00829845	-0.578267	-0.607473	0	-1
4094	MAF	v-maf musculoaponeurotic fibrosarcoma oncogene homolog (avian)	0.0306976	0.0209244	-0.521255	-0.650737	0	-1
92162	TMEM88	transmembrane protein 88	0.102387	0.00915713	-0.282468	-0.793246	0	-1
93649	MYOCD	myocardin	0.0843564	0.00527416	-0.338243	-0.856255	0	-1
400590	LOC400590	uncharacterized LOC400590	0.0364501	0.0132662	-0.480083	-0.610542	0	-1
80221	ACSF2	acyl-CoA synthetase family member 2	0.048398	0.0140546	-0.281701	-0.598599	0	-1
64847	SPATA20	spermatogenesis associated 20	0.0996661	0.0120854	-0.21912	-0.588388	0	-1
8714	ABCC3	ATP-binding cassette, sub-family C (CFTR/MRP), member 3	0.055291	0.00182086	-0.252616	-0.782899	0	-1
54828	BCAS3	breast carcinoma amplified sequence 3	0.0180093	0.012278	-0.411588	-0.591082	0	-1
5578	PRKCA	protein kinase C, alpha	0.0776427	0.00450405	-0.219622	-0.85813	0	-1
4239	MFAP4	microfibrillar-associated protein 4	0.995691	0.00737231	-0.00537425	-0.831975	0	-1
399687	MYO18A	myosin XVIIIA	0.0347925	0.0112947	-0.332957	-0.658235	0	-1
113026	PLCD3	phospholipase C, delta 3	0.164961	0.00364603	-0.0988653	-0.702599	0	-1
10351	ABCA8	ATP-binding cassette, sub-family A (ABC1), member 8	0.00511029	0.0149316	-0.484163	-0.585285	0	-1
23461	ABCA5	ATP-binding cassette, sub-family A (ABC1), member 5	0.0134404	0.012496	-0.568915	-0.614543	0	-1
6398	SECTM1	secreted and transmembrane 1	0.0577645	0.00637822	-0.27608	-0.931266	0	-1
5797	PTPRM	protein tyrosine phosphatase, receptor type, M	0.0490899	0.00769341	-0.341935	-0.616835	0	-1
5874	RAB27B	RAB27B, member RAS oncogene family	0.310578	0.0149857	-0.147152	-0.693651	0	-1
10194	TSHZ1	teashirt zinc finger homeobox 1	0.0199624	0.00897086	-0.442115	-0.748078	0	-1
147372	CCBE1	collagen and calcium binding EGF domains 1	0.145044	0.00498891	-0.162314	-0.743744	0	-1
1528	CYB5A	cytochrome b5 type A (microsomal)	0.0275792	0.00589084	-0.330837	-0.845193	0	-1
1675	CFD	complement factor D (adipsin)	0.0501216	0.0091009	-0.237942	-0.651998	0	-1
140467	ZNF358	zinc finger protein 358	0.0323351	0.00637204	-0.36253	-0.667432	0	-1
9745	ZNF536	zinc finger protein 536	0.0283459	0.00928273	-0.358731	-0.604763	0	-1
64344	HIF3A	hypoxia inducible factor 3, alpha subunit	0.0475955	0.00690044	-0.319378	-0.742366	0	-1
81857	MED25	mediator complex subunit 25	0.0162698	0.00358515	-0.45075	-0.672843	0	-1
79883	PODNL1	podocan-like 1	0.0454096	0.00605398	-0.333505	-0.765873	0	-1
22859	LPHN1	latrophilin 1	0.0491172	0.00947433	-0.292699	-0.648635	0	-1
25999	CLIP3	CAP-GLY domain containing linker protein 3	0.748537	0.00126396	-0.0381676	-1.12334	0	-1
51646	YPEL5	yippee-like 5 (Drosophila)	0.0167219	0.00895263	-0.532645	-0.613754	0	-1
23559	WBP1	WW domain binding protein 1	0.0242111	0.00228416	-0.382249	-0.884832	0	-1
83439	TCF7L1	transcription factor 7-like 1 (T-cell specific, HMG-box)	0.0588799	0.00705945	-0.260591	-0.683701	0	-1
165215	FAM171B	family with sequence similarity 171, member B	0.0108257	0.0135681	-0.528289	-0.629341	0	-1
316	AOX1	aldehyde oxidase 1	0.0171063	0.00242341	-0.490637	-1.04663	0	-1
80210	ARMC9	armadillo repeat containing 9	0.0315156	0.0108348	-0.352046	-0.622021	0	-1
9540	TP53I3	tumor protein p53 inducible protein 3	0.03094	0.0125445	-0.380303	-0.688929	0	-1
23233	EXOC6B	exocyst complex component 6B	0.0465475	0.00636599	-0.366724	-0.765415	0	-1
1803	DPP4	dipeptidyl-peptidase 4	0.0547678	0.00647388	-0.24614	-0.60635	0	-1
5136	PDE1A	phosphodiesterase 1A, calmodulin-dependent	0.04628	0.012725	-0.296744	-0.635973	0	-1
7145	TNS1	tensin 1	0.0073183	0.00897826	0.570871	-0.588489	0	-1
2043	EPHA4	EPH receptor A4	0.0218591	0.0091995	-0.408527	-0.638231	0	-1
23236	PLCB1	phospholipase C, beta 1 (phosphoinositide-specific)	0.0283768	0.00702026	-0.520512	-0.780562	0	-1
58476	TP53INP2	tumor protein p53 inducible nuclear protein 2	0.258786	0.0103277	0.0952378	-0.595622	0	-1
55902	ACSS2	acyl-CoA synthetase short-chain family member 2	0.118843	0.00845455	-0.280087	-0.763758	0	-1
80332	ADAM33	ADAM metallopeptidase domain 33	0.0559943	0.0092967	-0.416048	-0.706776	0	-1
54039	PCBP3	poly(rC) binding protein 3	0.153475	0.00486518	-0.126104	-0.584452	0	-1
9510	ADAMTS1	ADAM metallopeptidase with thrombospondin type 1 motif, 1	0.0467931	0.000924891	-0.323841	-1.20756	0	-1
4047	LSS	lanosterol synthase (2,3-oxidosqualene-lanosterol cyclase)	0.0228987	0.00981282	-0.356565	-0.58173	0	-1
9127	P2RX6	purinergic receptor P2X, ligand-gated ion channel, 6	0.0356452	0.00811468	-0.298071	-0.609777	0	-1
200316	APOBEC3F	apolipoprotein B mRNA editing enzyme, catalytic polypeptide-like 3F	0.0194942	0.00360116	-0.525878	-0.942157	0	-1
60489	APOBEC3G	apolipoprotein B mRNA editing enzyme, catalytic polypeptide-like 3G	0.0229711	0.0125903	-0.493148	-0.748759	0	-1
27254	CSDC2	cold shock domain containing C2, RNA binding	0.164232	0.00983289	-0.186806	-0.675793	0	-1
652968	GATSL3	GATS protein-like 3	0.00542326	0.00824525	-0.452278	-0.593295	0	-1
26140	TTLL3	tubulin tyrosine ligase-like family, member 3	0.0188991	0.00525559	-0.538686	-0.825663	0	-1
84818	IL17RC	interleukin 17 receptor C	0.0193775	0.00364484	-0.410278	-0.764257	0	-1
727936	GXYLT2	glucoside xylosyltransferase 2	0.0853081	0.0104992	-0.220284	-0.670647	0	-1
5089	PBX2	pre-B-cell leukemia homeobox 2	0.0198049	0.0184941	-0.503154	-0.582037	0	-1
6304	SATB1	SATB homeobox 1	0.0112368	0.00882729	-0.567274	-0.704932	0	-1
9881	TRANK1	tetratricopeptide repeat and ankyrin repeat containing 1	0.0408467	0.0145382	-0.397117	-0.638399	0	-1
84276	NICN1	nicolin 1	0.0280766	0.00892328	-0.240978	-0.657094	0	-1
23024	PDZRN3	PDZ domain containing ring finger 3	0.0175015	0.00454189	-0.536391	-0.94866	0	-1
6091	ROBO1	roundabout, axon guidance receptor, homolog 1 (Drosophila)	0.0181752	0.00442683	-0.409599	-0.696323	0	-1
868	CBLB	Cbl proto-oncogene, E3 ubiquitin protein ligase B	0.0308277	0.010624	-0.405367	-0.66492	0	-1
56922	MCCC1	methylcrotonoyl-CoA carboxylase 1 (alpha)	0.0619535	0.00896834	-0.283153	-0.636952	0	-1
5648	MASP1	mannan-binding lectin serine peptidase 1 (C4/C2 activating component of Ra-reactive factor)	0.0178254	0.00968227	-0.453236	-0.630897	0	-1
25849	PARM1	prostate androgen-regulated mucin-like protein 1	0.0141843	3.10104e-05	-0.406244	-2.33884	0	-1
306	ANXA3	annexin A3	0.0376393	0.00816344	-0.347499	-0.702409	0	-1
84162	KIAA1109	KIAA1109	0.0147877	0.00879877	-0.533263	-0.588466	0	-1
79633	FAT4	FAT tumor suppressor homolog 4 (Drosophila)	0.0436433	0.0121225	-0.307127	-0.581207	0	-1
10608	MXD4	MAX dimerization protein 4	0.0333303	0.00396022	-0.286482	-0.922262	0	-1
5602	MAPK10	mitogen-activated protein kinase 10	0.0223189	0.00494656	-0.525657	-0.683912	0	-1
56898	BDH2	3-hydroxybutyrate dehydrogenase, type 2	0.0852951	0.0222175	-0.297119	-0.594545	0	-1
1519	CTSO	cathepsin O	0.182936	0.0171747	-0.175044	-0.58523	0	-1
134147	CMBL	carboxymethylenebutenolidase homolog (Pseudomonas)	0.0424815	0.00943246	-0.288033	-0.724612	0	-1
6414	SEPP1	selenoprotein P, plasma, 1	0.0695844	0.00105674	-0.309315	-1.86613	0	-1
5159	PDGFRB	platelet-derived growth factor receptor, beta polypeptide	0.0279015	0.00471688	-0.37496	-0.661963	0	-1
7741	ZNF187	zinc finger protein 187	0.013635	0.0149759	-0.55301	-0.600146	0	-1
221294	NT5DC1	5'-nucleotidase domain containing 1	0.00752626	0.00264516	-0.52296	-0.920688	0	-1
534	ATP6V1G2	ATPase, H+ transporting, lysosomal 13kDa, V1 subunit G2	0.0824806	0.00980086	-0.244318	-0.718631	0	-1
2941	GSTA4	glutathione S-transferase alpha 4	0.0313217	0.0106485	-0.380186	-0.695461	0	-1
10370	CITED2	Cbp/p300-interacting transactivator, with Glu/Asp-rich carboxy-terminal domain, 2	0.0483348	0.00390433	0.287459	-0.837652	0	-1
27075	TSPAN13	tetraspanin 13	0.0238873	0.00185375	-0.384068	-1.20328	0	-1
23089	PEG10	paternally expressed 10	0.0439622	0.00692585	-0.318093	-0.722563	0	-1
29896	TRA2A	transformer 2 alpha homolog (Drosophila)	0.014729	0.0186545	-0.494164	-0.605653	0	-1
1687	DFNA5	deafness, autosomal dominant 5	0.0153709	0.0119565	-0.464741	-0.667403	0	-1
352954	GATS	GATS, stromal antigen 3 opposite strand	0.00493391	0.00193	-0.458546	-0.711328	0	-1
54332	GDAP1	ganglioside induced differentiation associated protein 1	0.0169953	0.0107859	-0.512491	-0.672082	0	-1
64798	DEPTOR	DEP domain containing MTOR-interacting protein	0.0221345	0.015603	-0.543766	-0.634275	0	-1
7373	COL14A1	collagen, type XIV, alpha 1	0.717875	0.00845081	-0.0295756	-0.760213	0	-1
5168	ENPP2	ectonucleotide pyrophosphatase/phosphodiesterase 2	0.00470457	0.000751424	-0.568693	-1.13448	0	-1
10397	NDRG1	N-myc downstream regulated 1	0.0557087	0.00258278	0.296772	-1.02637	0	-1
92949	ADAMTSL1	ADAMTS-like 1	0.111676	0.0123771	-0.191068	-0.620475	0	-1
414328	IDNK	idnK, gluconokinase homolog (E. coli)	0.0328577	0.0115679	-0.40255	-0.583752	0	-1
407019	MIR27B	microRNA 27b	0.0122841	0.017449	-0.572097	-0.618038	0	-1
254295	PHYHD1	phytanoyl-CoA dioxygenase domain containing 1	0.143222	0.0038215	-0.213681	-0.835597	0	-1
401494	PTPLAD2	protein tyrosine phosphatase-like A domain containing 2	0.116138	0.00450802	-0.193939	-1.04391	0	-1
216	ALDH1A1	aldehyde dehydrogenase 1 family, member A1	0.0377693	0.00023286	-0.393771	-1.69113	0	-1
4920	ROR2	receptor tyrosine kinase-like orphan receptor 2	0.0277087	0.00906341	-0.318336	-0.646398	0	-1
11046	SLC35D2	solute carrier family 35, member D2	0.0208648	0.0119793	-0.480959	-0.63379	0	-1
19	ABCA1	ATP-binding cassette, sub-family A (ABC1), member 1	0.0106011	0.00314201	-0.449611	-0.823449	0	-1
23452	ANGPTL2	angiopoietin-like 2	0.0294317	0.00122077	-0.396693	-1.11485	0	-1
10444	ZER1	zer-1 homolog (C. elegans)	0.0354136	0.00746682	-0.434439	-0.598443	0	-1
23048	FNBP1	formin binding protein 1	0.0208262	0.0137657	-0.461138	-0.613218	0	-1
8908	GYG2	glycogenin 2	0.203064	0.0099498	-0.168549	-0.649877	0	-1
11238	CA5B	carbonic anhydrase VB, mitochondrial	0.0507889	0.0109615	-0.359337	-0.654759	0	-1
4128	MAOA	monoamine oxidase A	0.0151636	0.00126532	-0.576065	-1.5001	0	-1
25878	MXRA5	matrix-remodelling associated 5	0.0532432	0.00432428	-0.311602	-0.609928	0	-1
8544	PIR	pirin (iron-binding nuclear protein)	0.0232941	0.0128785	-0.500216	-0.64359	0	-1
23564	DDAH2	dimethylarginine dimethylaminohydrolase 2	0.168708	0.0153324	-0.19345	-0.596249	0	-1
57185	NIPAL3	NIPA-like domain containing 3	0.00531957	0.00493657	-0.84093	-0.82796	-1	-1
2035	EPB41	erythrocyte membrane protein band 4.1 (elliptocytosis 1, RH-linked)	0.00387129	0.0118126	-0.760001	-0.602128	-1	-1
114625	ERMAP	erythroblast membrane-associated protein (Scianna blood group)	0.00352451	0.0113565	-0.983034	-0.730233	-1	-1
256435	ST6GALNAC3	ST6 (alpha-N-acetyl-neuraminyl-2,3-beta-galactosyl-1,3)-N-acetylgalactosaminide alpha-2,6-sialyltransferase 3	0.0110587	0.00973889	-0.646663	-0.644941	-1	-1
5737	PTGFR	prostaglandin F receptor (FP)	0.00267271	0.00912357	-1.04914	-0.769239	-1	-1
23285	KIAA1107	KIAA1107	0.00160978	0.0069399	-1.18164	-0.82191	-1	-1
55599	RNPC3	RNA-binding region (RNP1, RRM) containing 3	0.0202269	0.0153093	-0.680087	-0.624406	-1	-1
5997	RGS2	regulator of G-protein signaling 2, 24kDa	0.00455741	0.00200724	-0.786884	-1.13008	-1	-1
728661	SLC35E2B	solute carrier family 35, member E2B	0.00937936	0.00497723	-0.653026	-0.78441	-1	-1
3399	ID3	inhibitor of DNA binding 3, dominant negative helix-loop-helix protein	0.0115005	0.0052803	-0.620245	-0.796391	-1	-1
7049	TGFBR3	transforming growth factor, beta receptor III	0.00142028	0.000266295	-1.23023	-1.17592	-1	-1
55204	GOLPH3L	golgi phosphoprotein 3-like	0.00281359	0.0115589	-0.905453	-0.694213	-1	-1
55793	FAM63A	family with sequence similarity 63, member A	0.00692194	0.00421862	-0.607852	-0.667793	-1	-1
5287	PIK3C2B	phosphatidylinositol-4-phosphate 3-kinase, catalytic subunit type 2 beta	0.00439229	0.00500674	-0.909022	-0.880546	-1	-1
55478	PRO2012	uncharacterized protein PRO2012	0.00226271	0.0081908	-1.05416	-0.733551	-1	-1
783	CACNB2	calcium channel, voltage-dependent, beta 2 subunit	0.00929756	0.00646071	-0.73616	-0.919864	-1	-1
25805	BAMBI	BMP and activin membrane-bound inhibitor homolog (Xenopus laevis)	0.00134402	0.00174929	-1.10034	-1.07119	-1	-1
7581	ZNF33A	zinc finger protein 33A	0.00568851	0.0134769	-0.759634	-0.631176	-1	-1
83937	RASSF4	Ras association (RalGDS/AF-6) domain family member 4	0.00278157	0.00313384	-0.915672	-1.03926	-1	-1
54541	DDIT4	DNA-damage-inducible transcript 4	0.00841942	0.0087336	-0.818722	-0.713871	-1	-1
27250	PDCD4	programmed cell death 4 (neoplastic transformation inhibitor)	0.0106038	0.000865173	-0.644227	-1.3098	-1	-1
7582	ZNF33B	zinc finger protein 33B	0.00386427	0.00693584	-0.929186	-0.838136	-1	-1
220972	40976	membrane-associated ring finger (C3HC4) 8, E3 ubiquitin protein ligase	0.00645345	0.0108833	-0.758712	-0.732917	-1	-1
5507	PPP1R3C	protein phosphatase 1, regulatory subunit 3C	0.00661343	0.00169859	-0.604915	-1.19527	-1	-1
8861	LDB1	LIM domain binding 1	0.0061642	0.00733025	-0.660921	-0.66249	-1	-1
7704	ZBTB16	zinc finger and BTB domain containing 16	0.000219628	0.000638888	-1.38701	-1.19695	-1	-1
51317	PHF21A	PHD finger protein 21A	0.000696861	0.00333388	-1.49957	-0.780295	-1	-1
8322	FZD4	frizzled family receptor 4	0.00280816	0.0122324	-0.80447	-0.589156	-1	-1
143686	SESN3	sestrin 3	0.00152862	0.00396569	-1.00961	-0.899072	-1	-1
23710	GABARAPL1	GABA(A) receptor-associated protein like 1	0.00243458	0.0053392	-0.916761	-0.794687	-1	-1
54477	PLEKHA5	pleckstrin homology domain containing, family A member 5	0.000786691	0.0106917	-1.18692	-0.627049	-1	-1
25840	METTL7A	methyltransferase like 7A	0.00320585	0.000568663	-0.774307	-1.58055	-1	-1
23371	TENC1	tensin like C1 domain containing phosphatase (tensin 2)	0.00692756	0.00479596	-0.648489	-0.863754	-1	-1
4327	MMP19	matrix metallopeptidase 19	0.00257248	0.00129666	-1.01769	-1.20064	-1	-1
7296	TXNRD1	thioredoxin reductase 1	0.00470322	0.00624451	-0.750316	-0.74834	-1	-1
493861	EID3	EP300 interacting inhibitor of differentiation 3	0.000765638	0.00419121	-1.42927	-0.885442	-1	-1
255394	TCP11L2	t-complex 11 (mouse)-like 2	0.000519577	2.53798e-05	-1.36809	-1.96668	-1	-1
283383	GPR133	G protein-coupled receptor 133	0.00770034	0.00518314	-0.666828	-0.896381	-1	-1
8408	ULK1	unc-51-like kinase 1 (C. elegans)	0.00318292	0.00439667	-0.953976	-0.728587	-1	-1
6843	VAMP1	vesicle-associated membrane protein 1 (synaptobrevin 1)	0.00981556	0.0158305	-0.659867	-0.603056	-1	-1
51147	ING4	inhibitor of growth family, member 4	0.00278929	0.00396451	-0.708569	-0.692735	-1	-1
55885	LMO3	LIM domain only 3 (rhombotin-like 2)	0.000224907	0.000134004	-1.74056	-1.91154	-1	-1
7786	MAP3K12	mitogen-activated protein kinase kinase kinase 12	0.0076839	0.0129576	-0.712315	-0.653557	-1	-1
6773	STAT2	signal transducer and activator of transcription 2, 113kDa	0.00439299	0.00222878	-0.886827	-0.990674	-1	-1
10677	AVIL	advillin	0.00458054	0.0124445	-0.780948	-0.598615	-1	-1
10129	FRY	furry homolog (Drosophila)	0.000907071	0.0012484	-1.39227	-0.980988	-1	-1
121952	METTL21CP1	methyltransferase like 21C pseudogene 1	0.00602242	0.0109568	-0.700816	-0.713504	-1	-1
4752	NEK3	NIMA (never in mitosis gene a)-related kinase 3	0.0084497	0.00659814	-0.624384	-0.74062	-1	-1
5101	PCDH9	protocadherin 9	0.0101379	0.0160782	-0.709382	-0.588599	-1	-1
63874	ABHD4	abhydrolase domain containing 4	0.00138894	0.00229781	-1.19738	-0.905256	-1	-1
122773	KLHDC1	kelch domain containing 1	0.00253052	0.00587235	-0.961923	-0.834255	-1	-1
23588	KLHDC2	kelch domain containing 2	0.00796179	0.00843585	-0.741528	-0.729477	-1	-1
767578	SNORD114-2	small nucleolar RNA, C/D box 114-2	0.0040685	0.01807	-1.04292	-0.637725	-1	-1
84962	AJUBA	ajuba LIM protein	0.00925714	0.00518974	-0.724495	-0.868464	-1	-1
8906	AP1G2	adaptor-related protein complex 1, gamma 2 subunit	0.00849834	0.00753724	-0.660115	-0.741864	-1	-1
55837	EAPP	E2F-associated phosphoprotein	0.00900125	0.0135266	-0.759464	-0.581341	-1	-1
53349	ZFYVE1	zinc finger, FYVE domain containing 1	0.00444055	0.00951357	-0.611677	-0.582233	-1	-1
1112	FOXN3	forkhead box N3	0.00927482	0.00271239	-0.692456	-0.98197	-1	-1
4287	ATXN3	ataxin 3	0.00130318	0.0169241	-0.862717	-0.589292	-1	-1
4130	MAP1A	microtubule-associated protein 1A	0.00452452	0.00836264	-0.678027	-0.664179	-1	-1
83464	APH1B	anterior pharynx defective 1 homolog B (C. elegans)	0.00635108	0.0111096	-0.872906	-0.711889	-1	-1
9187	SLC24A1	solute carrier family 24 (sodium/potassium/calcium exchanger), member 1	0.0110333	0.0175681	-0.689591	-0.636788	-1	-1
196968	DNM1P46	DNM1 pseudogene 46	0.00443521	0.00909001	-0.941516	-0.830072	-1	-1
56204	FAM214A	family with sequence similarity 214, member A	0.000441501	0.00228221	-1.4393	-1.07943	-1	-1
388165	UBE2Q2P1	ubiquitin-conjugating enzyme E2Q family member 2 pseudogene 1	0.0108232	0.0111255	-0.620718	-0.586008	-1	-1
93129	ORAI3	ORAI calcium release-activated calcium modulator 3	0.0123094	0.0106421	-0.586941	-0.582693	-1	-1
283927	NUDT7	nudix (nucleoside diphosphate linked moiety X)-type motif 7	0.0103669	0.0179467	-0.711405	-0.582561	-1	-1
79641	ROGDI	rogdi homolog (Drosophila)	0.00566758	0.00755447	-0.634357	-0.7488	-1	-1
26471	NUPR1	nuclear protein, transcriptional regulator, 1	0.00172737	0.00121454	-0.875622	-1.08815	-1	-1
83719	YPEL3	yippee-like 3 (Drosophila)	0.0150835	0.0126275	-0.583062	-0.630703	-1	-1
583	BBS2	Bardet-Biedl syndrome 2	0.0110096	0.00563717	-0.591045	-0.75128	-1	-1
201232	SLC16A13	solute carrier family 16, member 13 (monocarboxylic acid transporter 13)	0.00525292	0.00789048	-0.884055	-0.672076	-1	-1
147166	TRIM16L	tripartite motif containing 16-like	0.00294345	0.007182	-0.886738	-0.767758	-1	-1
162394	SLFN5	schlafen family member 5	0.000995513	0.00655649	-1.18369	-0.69996	-1	-1
729873	TBC1D3	TBC1 domain family, member 3	0.00118212	0.00343049	-0.943284	-0.802335	-1	-1
4077	NBR1	neighbor of BRCA1 gene 1	0.00290113	0.00846923	-0.827873	-0.792031	-1	-1
379	ARL4D	ADP-ribosylation factor-like 4D	0.0017432	0.00584142	-1.22614	-0.900972	-1	-1
5164	PDK2	pyruvate dehydrogenase kinase, isozyme 2	0.00348006	0.000353369	-0.829874	-1.31198	-1	-1
388403	YPEL2	yippee-like 2 (Drosophila)	0.0106976	0.0125358	-0.626773	-0.645616	-1	-1
5608	MAP2K6	mitogen-activated protein kinase kinase 6	0.0016229	0.0025089	-1.21464	-0.984561	-1	-1
1366	CLDN7	claudin 7	0.00571698	0.0017887	-0.737525	-0.991285	-1	-1
9706	ULK2	unc-51-like kinase 2 (C. elegans)	0.00496716	0.003347	-0.724584	-0.778661	-1	-1
414059	TBC1D3B	TBC1 domain family, member 3B	0.0012818	0.00282756	-0.904177	-0.767795	-1	-1
414060	TBC1D3C	TBC1 domain family, member 3C	0.00120974	0.00348452	-0.878363	-0.743125	-1	-1
729877	TBC1D3H	TBC1 domain family, member 3H	0.00121718	0.0031335	-0.917909	-0.774865	-1	-1
654341	TBC1D3G	TBC1 domain family, member 3G	0.00130572	0.00265874	-0.906077	-0.776064	-1	-1
84218	TBC1D3F	TBC1 domain family, member 3F	0.00136398	0.00372112	-0.931527	-0.789667	-1	-1
84961	FBXL20	F-box and leucine-rich repeat protein 20	0.00229627	0.00872531	-1.23383	-0.765013	-1	-1
2145	EZH1	enhancer of zeste homolog 1 (Drosophila)	0.00166429	0.00742976	-0.959736	-0.726179	-1	-1
440452	TBC1D3P2	TBC1 domain family, member 3 pseudogene 2	0.00408374	0.00705758	-0.759681	-0.691037	-1	-1
79822	ARHGAP28	Rho GTPase activating protein 28	0.000488776	0.00175507	-1.25565	-1.0913	-1	-1
1837	DTNA	dystrobrevin, alpha	0.010663	0.00781099	-0.680143	-0.805553	-1	-1
115701	ALPK2	alpha-kinase 2	0.00766632	0.00213245	-0.681346	-1.02903	-1	-1
402483	FLJ45340	uncharacterized LOC402483	0.00993368	0.00594801	-0.620086	-0.631901	-1	-1
2872	MKNK2	MAP kinase interacting serine/threonine kinase 2	0.00427052	0.00646079	-0.826664	-0.623566	-1	-1
9149	DYRK1B	dual-specificity tyrosine-(Y)-phosphorylation regulated kinase 1B	0.0110586	0.00416509	-0.727837	-0.742948	-1	-1
3398	ID2	inhibitor of DNA binding 2, dominant negative helix-loop-helix protein	0.000678488	0.000521233	-1.50413	-1.71006	-1	-1
2355	FOSL2	FOS-like antigen 2	0.000929256	0.00532921	-0.886734	-0.652293	-1	-1
4211	MEIS1	Meis homeobox 1	0.00600819	0.0115258	-0.580956	-0.606485	-1	-1
140738	TMEM37	transmembrane protein 37	0.0020122	0.00191448	-1.20563	-1.2809	-1	-1
150864	FAM117B	family with sequence similarity 117, member B	0.000577816	0.000855225	-1.10902	-1.13899	-1	-1
79800	ALS2CR8	amyotrophic lateral sclerosis 2 (juvenile) chromosome region, candidate 8	0.00283005	0.0115399	-1.04052	-0.725048	-1	-1
26260	FBXO25	F-box protein 25	0.00896535	0.00609997	-0.856595	-0.845694	-1	-1
3797	KIF3C	kinesin family member 3C	0.00348436	0.0139471	-0.848117	-0.618612	-1	-1
6654	SOS1	son of sevenless homolog 1 (Drosophila)	0.00202786	0.00959787	-0.914677	-0.628563	-1	-1
375287	RBM43	RNA binding motif protein 43	0.00749078	0.00385074	-0.823547	-0.924536	-1	-1
29994	BAZ2B	bromodomain adjacent to zinc finger domain, 2B	0.00090228	0.0069235	-1.26234	-0.743287	-1	-1
4780	NFE2L2	nuclear factor (erythroid-derived 2)-like 2	0.00181085	0.00368428	-0.777196	-0.717983	-1	-1
130132	RFTN2	raftlin family member 2	0.00103431	0.00546661	-1.50059	-0.994725	-1	-1
130026	ICA1L	islet cell autoantigen 1,69kDa-like	0.00589349	0.00944987	-0.761275	-0.740011	-1	-1
3357	HTR2B	5-hydroxytryptamine (serotonin) receptor 2B, G protein-coupled	0.00596679	0.0120875	-0.733536	-0.65157	-1	-1
55857	PLK1S1	polo-like kinase 1 substrate 1	0.00236729	0.00867802	-0.954323	-0.659791	-1	-1
55713	ZNF334	zinc finger protein 334	0.00963347	0.0110146	-0.671545	-0.680358	-1	-1
11096	ADAMTS5	ADAM metallopeptidase with thrombospondin type 1 motif, 5	0.000675628	6.83042e-05	-1.1272	-2.04337	-1	-1
3162	HMOX1	heme oxygenase (decycling) 1	0.0046337	0.00546363	-0.754376	-0.794996	-1	-1
25809	TTLL1	tubulin tyrosine ligase-like family, member 1	0.00725023	0.00894556	-0.654916	-0.672242	-1	-1
27303	RBMS3	RNA binding motif, single stranded interacting protein 3	0.0059379	0.0015653	-0.603109	-1.10346	-1	-1
54899	PXK	PX domain containing serine/threonine kinase	0.000294525	0.00380585	-1.13846	-0.595768	-1	-1
55186	SLC25A36	solute carrier family 25 (pyrimidine nucleotide carrier ), member 36	0.00211659	0.00598388	-1.00975	-0.748015	-1	-1
54800	KLHL24	kelch-like 24 (Drosophila)	5.64334e-05	0.000262755	-2.19377	-1.79491	-1	-1
344887	LOC344887	NmrA-like family domain containing 1 pseudogene	0.00210679	0.00430071	-1.35361	-0.853155	-1	-1
56999	ADAMTS9	ADAM metallopeptidase with thrombospondin type 1 motif, 9	0.0020412	0.00135332	-1.0134	-1.18992	-1	-1
26137	ZBTB20	zinc finger and BTB domain containing 20	0.00671306	0.0103397	-0.796989	-0.607606	-1	-1
7029	TFDP2	transcription factor Dp-2 (E2F dimerization partner 2)	0.00507309	0.00707792	-0.725818	-0.788722	-1	-1
285195	SLC9A9	solute carrier family 9, subfamily A (NHE9, cation proton antiporter 9), member 9	0.00636561	0.00328172	-0.723468	-0.971699	-1	-1
57088	PLSCR4	phospholipid scramblase 4	0.00397112	0.0113716	-0.91477	-0.737211	-1	-1
5359	PLSCR1	phospholipid scramblase 1	0.00284153	0.00700046	-1.09407	-0.67244	-1	-1
5337	PLD1	phospholipase D1, phosphatidylcholine-specific	0.000627342	0.0036823	-1.20702	-0.931025	-1	-1
901	CCNG2	cyclin G2	0.000294449	0.00125789	-1.78907	-1.22433	-1	-1
5783	PTPN13	protein tyrosine phosphatase, non-receptor type 13 (APO-1/CD95 (Fas)-associated phosphatase)	0.00586258	0.00577892	-0.725454	-0.703375	-1	-1
171024	SYNPO2	synaptopodin 2	0.00965176	0.00840582	-0.725617	-0.809621	-1	-1
79804	NBLA00301	Nbla00301	0.00543446	0.0040555	-0.774748	-0.923742	-1	-1
7098	TLR3	toll-like receptor 3	0.00473076	0.00921417	-0.873022	-0.663759	-1	-1
201895	C4orf34	chromosome 4 open reading frame 34	0.0088667	0.00246897	-0.709423	-0.829663	-1	-1
3791	KDR	kinase insert domain receptor (a type III receptor tyrosine kinase)	0.00336309	0.00470298	-0.803089	-0.844008	-1	-1
51170	HSD17B11	hydroxysteroid (17-beta) dehydrogenase 11	0.00212449	0.00333531	-0.971401	-0.654574	-1	-1
7222	TRPC3	transient receptor potential cation channel, subfamily C, member 3	0.00237398	0.00434599	-0.924338	-0.810166	-1	-1
152503	SH3D19	SH3 domain containing 19	0.00106205	0.000558901	-1.05772	-1.51604	-1	-1
4950	NaN	NaN	0.00155911	0.00505208	-1.05874	-0.736054	-1	-1
133746	JMY	junction mediating and regulatory protein, p53 cofactor	0.000355173	0.00100154	-1.7183	-1.40685	-1	-1
153222	CREBRF	CREB3 regulatory factor	0.00038489	0.0004287	-1.62831	-1.34782	-1	-1
8611	PPAP2A	phosphatidic acid phosphatase type 2A	0.000392662	0.000376336	-0.926301	-1.2144	-1	-1
4671	NAIP	NLR family, apoptosis inhibitory protein	0.00193803	0.00816604	-1.13904	-0.775024	-1	-1
23635	SSBP2	single-stranded DNA binding protein 2	0.0015544	9.87831e-05	-0.892724	-1.09612	-1	-1
10307	APBB3	amyloid beta (A4) precursor protein-binding, family B, member 3	0.0089144	0.00795193	-0.67944	-0.673835	-1	-1
9832	JAKMIP2	janus kinase and microtubule interacting protein 2	0.00131975	0.0164838	-1.15428	-0.594532	-1	-1
10826	C5orf4	chromosome 5 open reading frame 4	0.000109564	6.14652e-05	-2.16202	-2.41878	-1	-1
1879	EBF1	early B-cell factor 1	0.00370532	0.00770519	-0.952231	-0.805274	-1	-1
9481	SLC25A27	solute carrier family 25, member 27	0.00114204	0.00194378	-1.23344	-1.16072	-1	-1
10957	PNRC1	proline-rich nuclear receptor coactivator 1	0.000576402	0.00829701	-0.980244	-0.738249	-1	-1
10924	SMPDL3A	sphingomyelin phosphodiesterase, acid-like 3A	0.00311217	0.00508065	-0.769577	-0.845534	-1	-1
6310	ATXN1	ataxin 1	0.00604428	0.00867114	-0.795985	-0.722704	-1	-1
63971	KIF13A	kinesin family member 13A	0.0124333	0.0130319	-0.609393	-0.601894	-1	-1
11329	STK38	serine/threonine kinase 38	0.00707341	0.0071732	-0.745361	-0.597991	-1	-1
51302	CYP39A1	cytochrome P450, family 39, subfamily A, polypeptide 1	0.00713295	0.0144381	-0.845878	-0.733716	-1	-1
2729	GCLC	glutamate-cysteine ligase, catalytic subunit	0.000347633	0.00302719	-1.41573	-0.710411	-1	-1
2045	EPHA7	EPH receptor A7	0.00285046	0.00814853	-1.04106	-0.738345	-1	-1
2534	FYN	FYN oncogene related to SRC, FGR, YES	0.00289201	0.00641047	-0.839142	-0.702104	-1	-1
2444	FRK	fyn-related kinase	0.0101835	0.00900725	-0.584802	-0.693381	-1	-1
387119	CEP85L	centrosomal protein 85kDa-like	0.0113307	0.0101263	-0.631729	-0.737461	-1	-1
113263	GLCCI1	glucocorticoid induced transcript 1	0.00285674	0.00217197	-0.77136	-0.939043	-1	-1
389523	GATSL1	GATS protein-like 1	0.00586077	0.00084377	-0.735666	-1.16803	-1	-1
389524	GTF2IRD2B	GTF2I repeat domain containing 2B	0.00271223	0.00147117	-0.91792	-0.882571	-1	-1
26959	HBP1	HMG-box transcription factor 1	5.15003e-05	0.000867686	-1.79572	-1.11177	-1	-1
1080	CFTR	cystic fibrosis transmembrane conductance regulator (ATP-binding cassette sub-family C, member 7)	0.0102232	0.0039858	-0.629217	-0.854969	-1	-1
285908	LINC00174	long intergenic non-protein coding RNA 174	0.0026076	0.00656326	-1.10477	-0.883906	-1	-1
84163	GTF2IRD2	GTF2I repeat domain containing 2	0.00285948	0.00286289	-0.861541	-0.85484	-1	-1
5189	PEX1	peroxisomal biogenesis factor 1	0.00688926	0.0089656	-0.679662	-0.658961	-1	-1
222255	ATXN7L1	ataxin 7-like 1	0.00300641	0.00299933	-0.771036	-0.950383	-1	-1
7328	UBE2H	ubiquitin-conjugating enzyme E2H	0.00400411	0.0041811	-0.659044	-0.700477	-1	-1
137872	ADHFE1	alcohol dehydrogenase, iron containing, 1	0.00160585	0.00081655	-1.07966	-1.34141	-1	-1
56260	C8orf44	chromosome 8 open reading frame 44	0.0028336	0.0167187	-1.03888	-0.66152	-1	-1
51050	PI15	peptidase inhibitor 15	0.00314004	0.000492174	-0.801128	-1.64918	-1	-1
83690	CRISPLD1	cysteine-rich secretory protein LCCL domain containing 1	0.00207901	0.00539794	-1.06937	-0.874107	-1	-1
115294	PCMTD1	protein-L-isoaspartate (D-aspartate) O-methyltransferase domain containing 1	0.000845163	0.00751186	-1.71497	-0.733455	-1	-1
5324	PLAG1	pleiomorphic adenoma gene 1	0.00424745	0.0187003	-1.00951	-0.587394	-1	-1
10499	NCOA2	nuclear receptor coactivator 2	0.00160142	0.0115013	-0.98935	-0.585708	-1	-1
94241	TP53INP1	tumor protein p53 inducible nuclear protein 1	0.000974346	0.00227336	-1.38632	-1.06882	-1	-1
4300	MLLT3	myeloid/lymphoid or mixed-lineage leukemia (trithorax homolog, Drosophila); translocated to, 3	0.000496263	0.00404176	-1.11071	-0.823497	-1	-1
138724	C9orf131	chromosome 9 open reading frame 131	0.00872849	0.0152989	-0.666756	-0.631138	-1	-1
7088	TLE1	transducin-like enhancer of split 1 (E(sp1) homolog, Drosophila)	0.0129084	0.00518639	-0.645257	-0.818975	-1	-1
23287	AGTPBP1	ATP/GTP binding protein 1	0.00451419	0.013439	-0.837008	-0.665354	-1	-1
5727	PTCH1	patched 1	4.30201e-05	0.000103005	-1.84574	-1.40797	-1	-1
9314	KLF4	Kruppel-like factor 4 (gut)	0.000950183	0.00472611	-1.21373	-0.830828	-1	-1
9968	MED12	mediator complex subunit 12	0.00896888	0.00853117	-0.599582	-0.634442	-1	-1
139818	DOCK11	dedicator of cytokinesis 11	0.0055986	0.0110701	-0.829523	-0.65375	-1	-1
9363	RAB33A	RAB33A, member RAS oncogene family	0.0100179	0.0125361	-0.811656	-0.580596	-1	-1
4983	OPHN1	oligophrenin 1	0.0120587	0.0134366	-0.605894	-0.690193	-1	-1
9203	ZMYM3	zinc finger, MYM-type 3	0.00310287	0.0162471	-1.13756	-0.609078	-1	-1
1831	TSC22D3	TSC22 domain family, member 3	0.000520508	0.00375582	-1.49621	-0.950641	-1	-1
154796	AMOT	angiomotin	0.00645166	0.00357582	-0.726362	-1.05311	-1	-1
84848	MGC16121	uncharacterized protein MGC16121	0.00489572	0.00962709	-0.841467	-0.651152	-1	-1
