# Supplementary material for: Integration of proteomic and transcriptomic profiles identifies a novel PDGF-MYC network in human smooth muscle cells
Source: Cell Commun Signal. 2014 Aug 1;12:44. doi: 10.1186/s12964-014-0044-z (PMC4422302; doi:10.1186/s12964-014-0044-z)
Supplement: Additional file 6: Table S2. — 241 DEPs perturbed in response to PDGF treatment. [file s12964-014-0044-z-S6.xlsx]

## Sheet: DEPs
				Log2 fold change		Overall P		DEP flag
Protein IDs	Protein Names	Entrez Gene ID	Gene symbol	4h	24h	4h	24h	4h	24h
IPI00032292	Metalloproteinase inhibitor 1	7076	TIMP1	1.51682	2.32967	6.439e-36	7.3661e-33	1	1
IPI00295414	Collagen alpha-1(XV) chain	1306	COL15A1	0.556895	2.01667	0.031008	2.4405e-09	1	1
IPI00008475	Hydroxymethylglutaryl-CoA synthase, cytoplasmic	3157	HMGCS1	1.04026	1.45654	4.4608e-28	1.2585e-18	1	1
IPI00007118	Plasminogen activator inhibitor 1	5054	SERPINE1	0.499272	1.37122	1.0819e-07	1.0638e-16	1	1
IPI00219684	Fatty acid-binding protein, heart	2170	FABP3	0.695103	1.34341	8.0588e-09	3.8991e-12	1	1
IPI00299219	Protein CYR61	3491	CYR61	0.725872	1.13409	2.8902e-09	5.0727e-11	1	1
IPI00414442	CDK5 regulatory subunit-associated protein 3	80279	CDK5RAP3	0.720103	1.12691	1.5185e-05	2.018e-06	1	1
IPI00000070	Low-density lipoprotein receptor	3949	LDLR	0.458067	1.02885	0.00011382	8.2473e-08	1	1
IPI00219344	Hippocalcin-like protein 1	3241	HPCAL1	0.433387	0.983605	0.0060737	2.7547e-05	1	1
IPI00291419	Acetyl-CoA acetyltransferase, cytosolic	39	ACAT2	0.382944	0.97497	3.9017e-05	3.0036e-09	1	1
IPI00029568	Pentraxin-related protein PTX3	5806	PTX3	1.08508	0.964879	3.3391e-19	4.594e-07	1	1
IPI00220014	Isopentenyl-diphosphate Delta-isomerase 1	3422	IDI1	0.72369	0.943359	1.9739e-09	8.0139e-07	1	1
IPI00328350	Protein Niban	116496	FAM129A	0.459222	0.941332	0.00012389	3.9662e-08	1	1
IPI00646086	60S ribosomal protein L39	6170	RPL39	0.405012	0.901263	0.00058393	2.2923e-06	1	1
IPI00022745	Diphosphomevalonate decarboxylase	4597	MVD	0.508327	0.807025	2.4319e-05	2.0637e-06	1	1
IPI00019770	Ubiquitin-like protein FUBI	2197	FAU	0.424277	0.747602	0.00033	7.2938e-05	1	1
IPI00655650	40S ribosomal protein S26	6231	RPS26	0.384934	0.722903	3.5636e-05	8.8991e-06	1	1
IPI00102864	Hexokinase-2	3099	HK2	0.500802	0.690462	3.1524e-05	4.0336e-05	1	1
IPI00168554	Sulfiredoxin-1	140809	SRXN1	0.561302	0.607958	0.00057782	0.0058424	1	1
IPI00022200	Collagen alpha-3(VI) chain	1293	COL6A3	0.410884	0.604925	1.0802e-05	0.00017408	1	1
IPI00220344	60S ribosomal protein L36a	6173	RPL36A	0.419431	0.509442	0.0076086	0.016786	1	1
IPI00179473	Sequestosome-1	8878	SQSTM1	0.453439	0.503552	0.004341	0.017804	1	1
IPI00295772	Lanosterol 14-alpha demethylase	1595	CYP51A1	0.506602	0.482125	2.1735e-05	0.0073139	1	1
IPI00216135	Tropomyosin alpha-1 chain	7168	TPM1	0.383608	0.417164	0.0010742	0.017453	1	1
IPI00002745	Cathepsin Z	1522	CTSZ	0.489235	0.401958	0.0023143	0.045264	1	1
IPI00015077	Eukaryotic translation initiation factor 1	10209	EIF1	0.450063	0.388575	0.00014761	0.024792	1	1
IPI00060423	Collagen triple helix repeat-containing protein 1	115908	CTHRC1	0.652785	0.383829	5.8238e-08	0.026259	1	1
IPI00221108	Thymidylate synthase	7298	TYMS	-0.644037	-0.447485	2.6424e-08	0.012117	-1	-1
IPI00304232	Ribosome biogenesis protein WDR12	55759	WDR12	-0.524562	-0.470809	0.0020544	0.027657	-1	-1
IPI00021924	Histone H1x	8971	H1FX	-0.582685	-0.552241	9.3252e-07	0.0025677	-1	-1
IPI00015953	Nucleolar RNA helicase 2	9188	DDX21	-0.481263	-0.586103	2.1228e-05	0.0016164	-1	-1
IPI00328715	Protein LYRIC	92140	MTDH	-0.441203	-0.767315	0.007879	0.00075398	-1	-1
IPI00453473	Histone H4	8359	HIST1H4A	-0.396555	-0.926893	6.8851e-06	3.6181e-09	-1	-1
IPI00418471	Vimentin	7431	VIM	-0.378907	-0.93451	1.5977e-05	2.7354e-09	-1	-1
IPI00218448	Histone H2A.Z	3015	H2AFZ	-0.58916	-1.47718	7.5264e-11	2.3864e-20	-1	-1
IPI00902514	Histone H2A	8969	HIST1H2AG	-0.977043	-2.36818	2.6022e-26	6.9599e-49	-1	-1
IPI00411426	Vacuolar protein sorting-associated protein 26A	9559	VPS26A	-0.817816	-2.42996	2.9874e-12	3.208e-34	-1	-1
IPI00000044	Platelet-derived growth factor subunit B	5155	PDGFB	-3.1601	-2.83239	4.951e-145	2.1177e-47	-1	-1
IPI00877800	32 kDa protein	-	-	-4.26901	-3.31933	2.7114e-57	1.0608e-24	-1	-1
IPI00013933	Desmoplakin	1832	DSP	-4.64393	-3.7646	3.0948e-142	4.563e-57	-1	-1
IPI00015902	Beta-type platelet-derived growth factor receptor	5159	PDGFRB	-2.77754	-4.80293	2.1849e-25	9.7342e-50	-1	-1
IPI00013002	Ubiquitin-conjugating enzyme E2 C	11065	UBE2C	-0.415788	1.91204	0.011432	3.9628e-15	-1	1
IPI00305289	Kinesin-like protein KIF11	3832	KIF11	-0.846402	0.867106	0.00083872	0.0053384	-1	1
IPI00006034	Cysteine-rich protein 2	1397	CRIP2	-1.79736	0.523863	4.6046e-23	0.014516	-1	1
IPI00329573	Collagen alpha-1(XII) chain	1303	COL12A1	0.549028	-0.414018	4.5204e-06	0.018469	1	-1
IPI00021033	Collagen alpha-1(III) chain	1281	COL3A1	0.422125	-0.856084	6.318e-06	4.4014e-08	1	-1
IPI00297646	Collagen alpha-1(I) chain	1277	COL1A1	0.481609	-1.15226	2.8982e-07	3.7211e-13	1	-1
IPI00003411	Prostacyclin synthase	5740	PTGIS	0.592062	0.441271	0.023674	0.091561	1	0
IPI00477611	Collagen type V alpha 1	1289	COL5A1	0.602267	0.328262	5.295e-07	0.048926	1	0
IPI00294595	cGMP-specific 3',5'-cyclic phosphodiesterase	8654	PDE5A	0.414136	0.291957	0.00044728	0.070781	1	0
IPI00914048	UPF0696 protein C11orf68	83638	C11orf68	0.603312	0.280838	0.0002385	0.11411	1	0
IPI00218247	Metalloproteinase inhibitor 3	7078	TIMP3	0.728487	0.277033	1.225e-05	0.11709	1	0
IPI00007096	IFRG15 protein	163590	TOR1AIP2	0.477263	0.260748	0.0028678	0.20801	1	0
IPI00020986	Lumican	4060	LUM	0.418352	0.214498	0.0077482	0.17403	1	0
IPI00014572	SPARC	6678	SPARC	0.665302	0.156267	3.2848e-08	0.21868	1	0
IPI00413895	Golgin subfamily A member 2	2801	GOLGA2	0.414569	0.109962	0.00822	0.30239	1	0
IPI00009329	Utrophin	7402	UTRN	0.382944	0.0959919	0.0011566	0.28694	1	0
IPI00554788	Keratin, type I cytoskeletal 18	3875	KRT18	1.17274	0.0102069	1.8326e-21	0.47047	1	0
IPI00009542	Melanoma-associated antigen D2	10916	MAGED2	0.46874	-0.0135235	8.0283e-05	0.46453	1	0
IPI00296099	Thrombospondin-1	7057	THBS1	1.07355	-0.144122	7.8654e-19	0.22952	1	0
IPI00294186	Serine beta-lactamase-like protein LACTB, mitochondrial	114294	LACTB	0.500802	-0.349787	0.046496	0.15596	1	0
IPI00306518	Fanconi anemia group I protein	55215	FANCI	-0.660908	0.329525	0.0071388	0.1561	-1	0
IPI00852685	Protein diaphanous homolog 1	1729	DIAPH1	-0.470129	0.189034	0.041061	0.27171	-1	0
IPI00397947	Ubiquitin-conjugating enzyme E2 variant 1	7335	UBE2V1	-0.597081	0.136585	5.1991e-07	0.21387	-1	0
IPI00298991	UPF0681 protein KIAA1033	23325	KIAA1033	-0.462774	0.00201836	0.0056657	0.4668	-1	0
IPI00012197	dCTP pyrophosphatase 1	79077	DCTPP1	-0.575744	-0.0102651	0.016483	0.48572	-1	0
IPI00107104	UPF0368 protein Cxorf26	51260	CXorf26	-0.413499	-0.195748	0.00033826	0.16294	-1	0
IPI00549189	Thimet oligopeptidase	7064	THOP1	-0.464345	-0.227506	0.0055285	0.18803	-1	0
IPI00064767	Rho GTPase-activating protein 17	55114	ARHGAP17	-0.415903	-0.263369	0.011413	0.14983	-1	0
IPI00031519	DNA (cytosine-5)-methyltransferase 1	1786	DNMT1	-0.769428	-0.315666	0.0021518	0.18255	-1	0
IPI00295497	DNA-3-methyladenine glycosylase	4350	MPG	-0.549831	-0.332299	0.0013161	0.09187	-1	0
IPI00411733	Putative ATP-dependent RNA helicase DHX30	22907	DHX30	-0.521743	-0.391721	0.0021564	0.056916	-1	0
IPI00719836	Stromal cell-derived factor 1 delta	6387	CXCL12	0.318114	2.19846	0.14188	9.2876e-11	0	1
IPI00306543	Growth/differentiation factor 15	9518	GDF15	0.140255	1.71848	0.31559	2.9326e-07	0	1
IPI00871704	Putative uncharacterized protein DIAPH3	81624	DIAPH3	-0.0913254	1.24702	0.37243	0.00013474	0	1
IPI00554777	Asparagine synthetase [glutamine-hydrolyzing]	440	ASNS	0.242816	1.21406	0.028536	3.1763e-10	0	1
IPI00005670	Cell division cycle protein 123 homolog	8872	CDC123	0.268434	1.09302	0.060383	3.8526e-06	0	1
IPI00295209	Sorting nexin-5	27131	SNX5	-0.200283	1.06481	0.13591	6.5143e-06	0	1
IPI00295400	Tryptophanyl-tRNA synthetase, cytoplasmic	7453	WARS	0.269512	0.946506	0.0029994	8.2949e-09	0	1
IPI00914566	Farnesyl pyrophosphate synthetase	2224	FDPS	0.348006	0.874522	0.00017161	9.5169e-08	0	1
IPI00065671	Uridine-cytidine kinase 2	7371	UCK2	0.0718999	0.873104	0.34027	0.00016643	0	1
IPI00022892	Thy-1 membrane glycoprotein	7070	THY1	0.16633	0.851199	0.10228	7.5447e-06	0	1
IPI00151462	Microtubule-associated proteins 1A/1B light chain 3 beta 2	643246	MAP1LC3B2	0.257131	0.83754	0.021312	8.8255e-07	0	1
IPI00002214	Importin subunit alpha-2	3838	KPNA2	-0.256356	0.822852	0.012824	1.4417e-05	0	1
IPI00006663	Aldehyde dehydrogenase, mitochondrial	217	ALDH2	0.297368	0.822608	0.042825	0.00035569	0	1
IPI00001734	Phosphoserine aminotransferase	29968	PSAT1	0.205518	0.810895	0.019269	7.0575e-07	0	1
IPI00382843	Major prion protein	5621	PRNP	0.350497	0.732052	0.021319	0.0012607	0	1
IPI00029665	Cob(I)yrinic acid a,c-diamide adenosyltransferase, mitochondrial	326625	MMAB	0.298072	0.721416	0.0091508	1.9091e-05	0	1
IPI00019899	C-4 methylsterol oxidase	6307	SC4MOL	-0.145318	0.719841	0.21222	0.0014809	0	1
IPI00009111	Trophoblast glycoprotein	7162	TPBG	-0.178943	0.691445	0.16298	0.0021359	0	1
IPI00016207	Mitochondrial import inner membrane translocase subunit Tim17-A	10440	TIMM17A	0.22132	0.675003	0.041137	5.8055e-05	0	1
IPI00873403	60S ribosomal protein L24	6152	RPL24	0.333538	0.663208	0.00030491	4.2562e-05	0	1
IPI00020944	Squalene synthetase	2222	FDFT1	0.367818	0.661294	7.5169e-05	4.4661e-05	0	1
IPI00739952	40S ribosomal protein S23	6228	RPS23	0.27035	0.652234	0.016366	9.7697e-05	0	1
IPI00016703	24-dehydrocholesterol reductase	1718	DHCR24	0.123136	0.647361	0.23922	0.003681	0	1
IPI00062120	Protein S100-A16	140576	S100A16	0.328607	0.645333	0.13416	0.027631	0	1
IPI00023532	SPATS2-like protein	26010	SPATS2L	-0.270939	0.638862	0.15977	0.028832	0	1
IPI00303726	Interferon-induced transmembrane protein 3	10410	IFITM3	0.217107	0.634779	0.045564	0.00063826	0	1
IPI00024524	RNA-binding protein PNO1	56902	PNO1	0.129745	0.626392	0.1594	0.00017303	0	1
IPI00020004	Transmembrane protein 97	27346	TMEM97	0.205393	0.616169	0.11784	0.0053174	0	1
IPI00790743	60S ribosomal protein L36a-like	6166	RPL36AL	0.304394	0.602172	0.0079699	0.0002905	0	1
IPI00219029	Aspartate aminotransferase, cytoplasmic	2805	GOT1	-0.00254138	0.601221	0.44469	0.00018944	0	1
IPI00748567	cDNA FLJ43203 fis, clone FEBRA2008468, highly similar to LYSOSOMAL ACID LIPASE/CHOLESTERYL ESTER HYDROLASE (EC 3.1.1.13)	3988	LIPA	0.128689	0.593402	0.22937	0.038552	0	1
IPI00329563	Ubiquitin/ISG15-conjugating enzyme E2 L6	9246	UBE2L6	0.271067	0.580628	0.058588	0.0079469	0	1
IPI00789159	Putative uncharacterized protein RPL23A	6147	RPL23A	0.247806	0.564427	0.0059089	0.00043157	0	1
IPI00456758	60S ribosomal protein L27a	6157	RPL27A	0.283448	0.562768	0.0018933	0.00044765	0	1
IPI00783097	Glycyl-tRNA synthetase	2617	GARS	0.126048	0.559149	0.11013	0.00048338	0	1
IPI00027681	Nicotinamide N-methyltransferase	4837	NNMT	0.223423	0.551787	0.011964	0.00056599	0	1
IPI00018873	Nicotinamide phosphoribosyltransferase	10135	NAMPT	0.169925	0.547943	0.097062	0.0027378	0	1
IPI00011200	D-3-phosphoglycerate dehydrogenase	26227	PHGDH	0.34301	0.540325	0.00020988	0.00072172	0	1
IPI00011307	Bifunctional methylenetetrahydrofolate dehydrogenase/cyclohydrolase, mitochondrial	10797	MTHFD2	0.12499	0.536849	0.17718	0.0032539	0	1
IPI00031420	UDP-glucose 6-dehydrogenase	7358	UGDH	0.35558	0.536152	0.00012563	0.00078785	0	1
IPI00514587	Seryl-tRNA synthetase	6301	SARS	0.14965	0.534759	0.069884	0.00081087	0	1
IPI00003128	Prolyl 4-hydroxylase subunit alpha-2	8974	P4HA2	0.183582	0.533563	0.033218	0.00082989	0	1
IPI00793181	Selenoprotein S	55829	SELS	0.247077	0.53057	0.076708	0.013548	0	1
IPI00298308	Probable 10-formyltetrahydrofolate dehydrogenase ALDH1L2	160428	ALDH1L2	0.289952	0.530171	0.010934	0.0036078	0	1
IPI00900293	Filamin B	2317	FLNB	0.184471	0.525367	0.032511	0.00098285	0	1
IPI00887248	60S ribosomal protein L35	11224	RPL35	0.209765	0.518132	0.017279	0.0011373	0	1
IPI00793723	CDK-activating kinase assembly factor MAT1	4331	MNAT1	-0.017052	0.516217	0.46086	0.01569	0	1
IPI00019178	Phosphoserine phosphatase	5723	PSPH	0.148088	0.512682	0.12618	0.0016875	0	1
IPI00219718	Retinol-binding protein 1	5947	RBP1	0.310573	0.509949	0.0069293	0.001774	0	1
IPI00554481	4F2 cell-surface antigen heavy chain	6520	SLC3A2	0.0404015	0.498966	0.3753	0.0016661	0	1
IPI00024915	Peroxiredoxin-5, mitochondrial	25824	PRDX5	0.171463	0.489748	0.043881	0.0019912	0	1
IPI00018352	Ubiquitin carboxyl-terminal hydrolase isozyme L1	7345	UCHL1	0.102994	0.489132	0.16321	0.0020124	0	1
IPI00170862	Protein UXT	8409	UXT	0.103934	0.488412	0.27528	0.020658	0	1
IPI00220301	Peroxiredoxin-6	9588	PRDX6	0.107688	0.483571	0.15114	0.0022407	0	1
IPI00219025	Glutaredoxin-1	2745	GLRX	0.188781	0.480575	0.070197	0.0029896	0	1
IPI00026105	Non-specific lipid-transfer protein	6342	SCP2	0.0768327	0.478713	0.29883	0.0076747	0	1
IPI00796379	Beta-2-microglobulin	567	B2M	0.305212	0.472696	0.038818	0.024004	0	1
IPI00032206	PDZ and LIM domain protein 4	8572	PDLIM4	0.109695	0.469052	0.2118	0.0087793	0	1
IPI00289819	Cation-independent mannose-6-phosphate receptor	3482	IGF2R	0.157432	0.461109	0.11111	0.0041667	0	1
IPI00217952	Glucosamine--fructose-6-phosphate aminotransferase [isomerizing] 1	2673	GFPT1	-0.0230645	0.455544	0.36007	0.0037587	0	1
IPI00012535	DnaJ homolog subfamily A member 1	3301	DNAJA1	0.189666	0.452174	0.071824	0.011064	0	1
IPI00103373	Cytoglobin	114757	CYGB	0.298424	0.448795	0.0090938	0.0051123	0	1
IPI00289159	Glutaminase kidney isoform, mitochondrial	2744	GLS	0.217603	0.448372	0.1044	0.030116	0	1
IPI00797038	cDNA FLJ50710, highly similar to Phosphoenolpyruvate carboxykinase (GTP), mitochondrial (EC 4.1.1.32)	5106	PCK2	0.0886844	0.448372	0.26576	0.011636	0	1
IPI00013004	Pyridoxal kinase	8566	PDXK	0.0773797	0.446468	0.29733	0.011937	0	1
IPI00550882	Pyrroline-5-carboxylate reductase 1, mitochondrial	5831	PYCR1	-0.0759457	0.442439	0.23033	0.012588	0	1
IPI00872692	Nicotinate-nucleotide pyrophosphorylase [carboxylating]	23475	QPRT	0.173255	0.437441	0.088711	0.0061433	0	1
IPI00910962	cDNA FLJ52813, highly similar to Homo sapiens ELOVL family member 5, elongation of long chain fatty acids, mRNA	60481	ELOVL5	0.103128	0.436482	0.27662	0.033528	0	1
IPI00333215	Transcription elongation factor A protein 1	6917	TCEA1	-0.0657175	0.433921	0.25685	0.014084	0	1
IPI00470779	Alpha-taxilin	200081	TXLNA	0.334911	0.43328	0.026393	0.034504	0	1
IPI00873410	Calponin-3	1266	CNN3	0.135798	0.431676	0.091935	0.0057307	0	1
IPI00418262	Fructose-bisphosphate aldolase C	230	ALDOC	0.171463	0.431569	0.043882	0.0057391	0	1
IPI00382412	Branched-chain-amino-acid aminotransferase, cytosolic	586	BCAT1	-0.000721528	0.431569	0.45429	0.014522	0	1
IPI00019407	Sterol-4-alpha-carboxylate 3-dehydrogenase, decarboxylating	50814	NSDHL	0.210888	0.431249	0.050689	0.014584	0	1
IPI00640747	Putative mitochondrial import inner membrane translocase subunit Tim23B	653252	TIMM23B	0.234011	0.429536	0.088221	0.035643	0	1
IPI00640197	Tripeptidyl peptidase II	7174	TPP2	0.00992041	0.428357	0.48957	0.0071058	0	1
IPI00024282	Ras-related protein Rab-8B	51762	RAB8B	0.372729	0.42417	0.015533	0.0374	0	1
IPI00156689	Synaptic vesicle membrane protein VAT-1 homolog	10493	VAT1	0.201634	0.420509	0.059264	0.016726	0	1
IPI00396967	Four and a half LIM-domain protein 2	2274	FHL2	0.171591	0.420078	0.094698	0.016828	0	1
IPI00029629	Tripartite motif-containing protein 25	7706	TRIM25	0.171847	0.417812	0.16075	0.039519	0	1
IPI00003802	Alpha-mannosidase 2	4124	MAN2A1	0.165172	0.416299	0.09974	0.0085811	0	1
IPI00031681	Cell division protein kinase 2	1017	CDK2	-0.329377	0.414027	0.035629	0.040831	0	1
IPI00784414	Signal transducer and activator of transcription 3	6774	STAT3	0.248656	0.409038	0.025021	0.0095939	0	1
IPI00413641	Aldose reductase	231	AKR1B1	0.1141	0.409038	0.13588	0.0083917	0	1
IPI00396015	Acetyl-CoA carboxylase 1	31	ACACA	0.0152121	0.407842	0.46704	0.043075	0	1
IPI00016925	Protein C10	113246	C12orf57	0.325041	0.399226	0.030101	0.046319	0	1
IPI00031768	Protein Hook homolog 3	84376	HOOK3	0.181929	0.398569	0.077909	0.011223	0	1
IPI00747533	6-phosphogluconate dehydrogenase, decarboxylating	5226	PGD	0.202386	0.39846	0.020908	0.0099774	0	1
IPI00217519	Ras-related protein Ral-A	5898	RALA	0.12446	0.398241	0.17826	0.022074	0	1
IPI00643554	Regulator of G-protein signaling 10	6001	RGS10	0.0920721	0.397803	0.29848	0.046896	0	1
IPI00479722	Proteasome activator complex subunit 1	5720	PSME1	0.207893	0.392647	0.018145	0.01096	0	1
IPI00027463	Protein S100-A6	6277	S100A6	0.15069	0.389897	0.068386	0.011442	0	1
IPI00032830	Oligoribonuclease, mitochondrial	25996	REXO2	0.0820213	0.389126	0.28425	0.024634	0	1
IPI00006052	Prefoldin subunit 2	5202	PFDN2	0.126709	0.384271	0.17342	0.026092	0	1
IPI00001960	Chloride intracellular channel protein 4	25932	CLIC4	0.136716	0.38416	0.090345	0.012528	0	1
IPI00013895	Protein S100-A11	6282	S100A11	0.127765	0.381837	0.10665	0.012984	0	1
IPI00016862	Glutathione reductase, mitochondrial	2936	GSR	0.0346383	-0.379977	0.41059	0.027375	0	-1
IPI00908827	CS0DF038YO05 variant	6430	SFRS5	0.000865357	-0.38562	0.45935	0.025895	0	-1
IPI00000030	Serine/threonine-protein phosphatase 2A 56 kDa regulatory subunit delta isoform	5528	PPP2R5D	-0.02597	-0.386299	0.39583	0.025403	0	-1
IPI00019870	Caveolin-2	858	CAV2	-0.0139168	-0.388355	0.43382	0.024792	0	-1
IPI00844578	ATP-dependent RNA helicase A	1660	DHX9	-0.176348	-0.392308	0.022992	0.0062428	0	-1
IPI00644079	Heterogeneous nuclear ribonucleoprotein U (Scaffold attachment factor A)	3192	HNRNPU	-0.18774	-0.396802	0.01712	0.0057723	0	-1
IPI00217466	Histone H1.3	3007	HIST1H1D	-0.215999	-0.397372	0.02889	0.022563	0	-1
IPI00027834	Heterogeneous nuclear ribonucleoprotein L	3191	HNRNPL	-0.180757	-0.399711	0.054185	0.021945	0	-1
IPI00430812	Cellular nucleic acid-binding protein	7555	CNBP	-0.0194628	-0.400416	0.39357	0.021763	0	-1
IPI00015911	Dihydrolipoyl dehydrogenase, mitochondrial	1738	DLD	0.112767	-0.40194	0.19515	0.021038	0	-1
IPI00012069	NAD(P)H dehydrogenase [quinone] 1	1728	NQO1	0.125916	-0.403924	0.1104	0.0050926	0	-1
IPI00219420	Structural maintenance of chromosomes protein 3	9126	SMC3	0.0761486	-0.40767	0.3315	0.049593	0	-1
IPI00007694	Protein phosphatase methylesterase 1	51400	PPME1	-0.170524	-0.409911	0.075866	0.019067	0	-1
IPI00455210	Chromodomain-helicase-DNA-binding protein 4	1108	CHD4	-0.0772389	-0.420395	0.24862	0.016718	0	-1
IPI00215893	Heme oxygenase 1	3162	HMOX1	0.0911243	-0.426529	0.24717	0.015463	0	-1
IPI00306301	cDNA FLJ59461, highly similar to Pyruvate dehydrogenase E1 component alpha subunit, somatic form, mitochondrial (EC 1.2.4.1)	5160	PDHA1	-0.156	-0.428333	0.19571	0.041248	0	-1
IPI00004308	Putative ribosomal RNA methyltransferase 1	24140	FTSJ1	-0.11338	-0.429129	0.2662	0.040949	0	-1
IPI00000760	N(G),N(G)-dimethylarginine dimethylaminohydrolase 2	23564	DDAH2	0.111298	-0.430762	0.26116	0.040344	0	-1
IPI00008575	KH domain-containing, RNA-binding, signal transduction-associated protein 1	10657	KHDRBS1	-0.0701484	-0.431267	0.19455	0.0030937	0	-1
IPI00005792	Polyadenylate-binding protein 2	8106	PABPN1	0.0558898	-0.431871	0.34503	0.014436	0	-1
IPI00009236	Caveolin-1	857	CAV1	-0.0359637	-0.434559	0.34214	0.014299	0	-1
IPI00104050	Thyroid hormone receptor-associated protein 3	9967	THRAP3	-0.234363	-0.434968	0.025595	0.013868	0	-1
IPI00304596	Non-POU domain-containing octamer-binding protein	4841	NONO	-0.0266165	-0.437428	0.34593	0.0027551	0	-1
IPI00759799	HBeAg-binding protein 2 binding protein A	9526	MPDU1	-0.159009	-0.437545	0.19121	0.037915	0	-1
IPI00305166	Succinate dehydrogenase [ubiquinone] flavoprotein subunit, mitochondrial	6389	SDHA	-0.0513842	-0.43907	0.31927	0.013144	0	-1
IPI00216592	Heterogeneous nuclear ribonucleoproteins C1/C2	3183	HNRNPC	-0.134588	-0.444989	0.060634	0.002386	0	-1
IPI00012490	Plasma membrane calcium-transporting ATPase 4	493	ATP2B4	0.0377336	-0.449552	0.40072	0.011444	0	-1
IPI00023001	UPF0389 protein FAM162A	26355	FAM162A	-0.197815	-0.449887	0.13887	0.033793	0	-1
IPI00260715	RNA-binding protein FUS	2521	FUS	-0.15226	-0.456722	0.08541	0.010739	0	-1
IPI00023785	Probable ATP-dependent RNA helicase DDX17	10521	DDX17	0.141694	-0.457158	0.14347	0.010677	0	-1
IPI00375015	Deoxyuridine 5'-triphosphate nucleotidohydrolase, mitochondrial	1854	DUT	-0.330574	-0.457574	0.00013484	0.0018694	0	-1
IPI00479997	Stathmin	3925	STMN1	-0.110745	-0.470309	0.15249	0.0089606	0	-1
IPI00013871	Ribonucleoside-diphosphate reductase large subunit	6240	RRM1	-0.218481	-0.47327	0.027559	0.0086092	0	-1
IPI00465179	cDNA FLJ44241 fis, clone THYMU3008436, highly similar to 6-phosphofructokinase, muscle type (EC 2.7.1.11)	5213	PFKM	-0.0301183	-0.475876	0.38294	0.0079885	0	-1
IPI00297261	Tyrosine-protein phosphatase non-receptor type 1	5770	PTPN1	0.177471	-0.483319	0.15293	0.024452	0	-1
IPI00010740	Splicing factor, proline- and glutamine-rich	6421	SFPQ	-0.0411499	-0.484126	0.29064	0.0010968	0	-1
IPI00217468	Histone H1.5	3009	HIST1H1B	-0.189763	-0.484126	0.016229	0.001097	0	-1
IPI00789551	Putative uncharacterized protein MATR3	9782	MATR3	-0.183097	-0.487096	0.01934	0.0010316	0	-1
IPI00555565	Putative heat shock protein HSP 90-beta 4	664618	HSP90AB4P	-0.102372	-0.488249	0.18884	0.0067092	0	-1
IPI00455153	NFU1 iron-sulfur cluster scaffold homolog, mitochondrial	27247	NFU1	-0.0528949	-0.491673	0.38438	0.02249	0	-1
IPI00013174	RNA-binding protein 14	10432	RBM14	-0.21563	-0.493601	0.036065	0.0062156	0	-1
IPI00012833	Serine/threonine-protein phosphatase 4 catalytic subunit	5531	PPP4C	-0.132989	-0.520252	0.12927	0.0042018	0	-1
IPI00011302	CD59 glycoprotein	966	CD59	-0.232277	-0.530343	0.021071	0.0038301	0	-1
IPI00216230	Lamina-associated polypeptide 2, isoform alpha	7112	TMPO	-0.244805	-0.531865	0.020959	0.003523	0	-1
IPI00294911	Succinate dehydrogenase [ubiquinone] iron-sulfur subunit, mitochondrial	6390	SDHB	-0.121173	-0.540233	0.15051	0.0030982	0	-1
IPI00456887	Heterogeneous nuclear ribonucleoprotein U-like protein 2	221092	HNRNPUL2	-0.243011	-0.545256	0.016959	0.0030623	0	-1
IPI00013508	Alpha-actinin-1	87	ACTN1	-0.158478	-0.54654	0.03557	0.00028397	0	-1
IPI00449049	Poly [ADP-ribose] polymerase 1	142	PARP1	-0.189993	-0.588747	0.016127	0.0001053	0	-1
IPI00001661	RCC1-I	1104	RCC1	-0.300217	-0.599222	0.0065218	0.0011918	0	-1
IPI00031554	ATP-dependent RNA helicase DDX50	79009	DDX50	0.0786098	-0.619692	0.32607	0.0054261	0	-1
IPI00328985	THO complex subunit 6 homolog	79228	THOC6	0.0600474	-0.627137	0.33283	0.00073645	0	-1
IPI00397575	Putative uncharacterized protein LRRC41	10489	LRRC41	0.285935	-0.632584	0.1673	0.029669	0	-1
IPI00103525	Paraspeckle component 1	55269	PSPC1	-0.139315	-0.638816	0.1034	0.00066903	0	-1
IPI00217469	Histone H1.1	3024	HIST1H1A	-0.292316	-0.675788	0.005715	0.00034687	0	-1
IPI00787441	HIST2H3PS2	440686	HIST2H3PS2	-0.372374	-0.676457	0.084747	0.021621	0	-1
IPI00152981	Acyl-CoA dehydrogenase family member 9, mitochondrial	28976	ACAD9	-0.198792	-0.689241	0.1377	0.0022401	0	-1
IPI00867509	Coronin-1C	23603	CORO1C	-0.0769954	-0.690288	0.22772	0.00026569	0	-1
IPI00216654	Nucleolar phosphoprotein p130	9221	NOLC1	-0.105986	-0.741758	0.27964	0.0010889	0	-1
IPI00794461	Histone H2B type 1-N	8341	HIST1H2BN	-0.330538	-0.75543	0.00013506	1.1172e-06	0	-1
IPI00871843	Protein-glutamine gamma-glutamyltransferase 2	7052	TGM2	0.100439	-0.777443	0.23491	4.8293e-05	0	-1
IPI00328113	Fibrillin-1	2200	FBN1	0.168514	-0.806569	0.16565	0.00041966	0	-1
IPI00166293	Histone H2B type 3-B	128312	HIST3H2BB	-0.340441	-0.809145	0.0017076	2.4843e-05	0	-1
IPI00883896	Epithelial protein lost in neoplasm beta variant	51474	LIMA1	-0.0850069	-0.830485	0.22912	1.2444e-05	0	-1
IPI00013808	Alpha-actinin-4	81	ACTN4	-0.121377	-0.835574	0.079516	8.7691e-08	0	-1
IPI00301936	ELAV-like protein 1	1994	ELAVL1	-0.261569	-0.837326	0.011462	1.3478e-05	0	-1
IPI00029733	Aldo-keto reductase family 1 member C1	1645	AKR1C1	-0.265934	-0.86171	0.010421	7.8245e-06	0	-1
IPI00015102	CD166 antigen	214	ALCAM	-0.210613	-0.871337	0.039395	4.8472e-06	0	-1
IPI00744851	cDNA FLJ54188, moderately similar to High mobility group protein HMG-I/HMG-Y	3159	HMGA1	-0.153174	-0.900207	0.20001	9.3324e-05	0	-1
IPI00794221	Putative uncharacterized protein DBN1	1627	DBN1	-0.0506817	-0.909336	0.29856	2.5968e-06	0	-1
IPI00028031	Very long-chain specific acyl-CoA dehydrogenase, mitochondrial	37	ACADVL	-0.362529	-0.958729	0.023578	3.3814e-05	0	-1
IPI00304962	Collagen alpha-2(I) chain	1278	COL1A2	0.21661	-1.06978	0.014388	1.3328e-11	0	-1
IPI00008750	Metallothionein-1H	4496	MT1H	-0.0691945	-1.44269	0.40406	5.6518e-06	0	-1
IPI00008752	Metallothionein-1G	4495	MT1G	-0.0592694	-1.53057	0.29682	3.5671e-15	0	-1
