# Supplementary material for: Integration of proteomic and transcriptomic profiles identifies a novel PDGF-MYC network in human smooth muscle cells
Source: Cell Commun Signal. 2014 Aug 1;12:44. doi: 10.1186/s12964-014-0044-z (PMC4422302; doi:10.1186/s12964-014-0044-z)
Supplement: Additional file 8: Table S3. — 40 common mRNA and protein species in response to PDGF treatment. [file s12964-014-0044-z-S8.xlsx]

## Sheet: Common Signature
			mRNA				Protein
			Overall P		Log2 Fold Change		Overall P		Log2 Fold Change
EntrezID	Symbol	Description	4h	24h	4h	24h	4h	24h	4h	24h
1017	CDK2	cyclin-dependent kinase 2	0.967601	0.0073807	-0.0323521	0.879478	0.035629	0.040831	-0.329377	0.414027
1306	COL15A1	collagen, type XV, alpha 1	0.635516	0.00191584	-0.0436469	0.962479	0.031008	2.4405e-09	0.556895	2.01667
6387	CXCL12	chemokine (C-X-C motif) ligand 12	0.00152266	0.000115249	1.00598	1.674	0.14188	9.2876e-11	0.318114	2.19846
3491	CYR61	cysteine-rich, angiogenic inducer, 61	0.00379433	0.107424	0.72447	0.202536	2.8902e-09	5.0727e-11	0.725872	1.13409
23564	DDAH2	dimethylarginine dimethylaminohydrolase 2	0.168708	0.0153324	-0.19345	-0.596249	0.26116	0.040344	0.111298	-0.430762
81624	DIAPH3	diaphanous homolog 3 (Drosophila)	0.00661685	0.0020347	-0.60715	0.82238	0.37243	0.00013474	-0.0913254	1.24702
3301	DNAJA1	DnaJ (Hsp40) homolog, subfamily A, member 1	0.00548555	0.0155669	0.659556	0.54522	0.071824	0.011064	0.189666	0.452174
9518	GDF15	growth differentiation factor 15	0.05741	0.00356254	0.265298	0.858457	0.31559	2.9326e-07	0.140255	1.71848
3024	HIST1H1A	histone cluster 1, H1a	0.00351241	0.00668393	-0.968601	0.662403	0.005715	0.00034687	-0.292316	-0.675788
3009	HIST1H1B	histone cluster 1, H1b	0.0049881	0.00132868	-0.775902	0.942362	0.016229	0.001097	-0.189763	-0.484126
3099	HK2	hexokinase 2	0.00249694	0.0700121	0.888832	0.236824	3.1524e-05	4.0336e-05	0.500802	0.690462
3162	HMOX1	heme oxygenase (decycling) 1	0.0046337	0.00546363	-0.754376	-0.794996	0.24717	0.015463	0.0911243	-0.426529
3241	HPCAL1	hippocalcin-like 1	0.00141495	0.00707651	1.33138	0.819191	0.0060737	2.7547e-05	0.433387	0.983605
3832	KIF11	kinesin family member 11	0.00421391	0.00356721	-0.785641	0.870714	0.00083872	0.0053384	-0.846402	0.867106
3875	KRT18	keratin 18	0.000953305	0.0344241	1.46069	0.478354	1.8326e-21	0.47047	1.17274	0.0102069
10135	NAMPT	nicotinamide phosphoribosyltransferase	0.00139175	0.00271624	0.944536	0.891944	0.097062	0.0027378	0.169925	0.547943
5159	PDGFRB	platelet-derived growth factor receptor, beta polypeptide	0.0279015	0.00471688	-0.37496	-0.661963	2.1849e-25	9.7342e-50	-2.77754	-4.80293
8572	PDLIM4	PDZ and LIM domain 4	0.00258242	0.0179914	0.926108	0.536087	0.2118	0.0087793	0.109695	0.469052
8566	PDXK	pyridoxal (pyridoxine, vitamin B6) kinase	0.011414	0.0257396	0.634167	0.399117	0.29733	0.011937	0.0773797	0.446468
56902	PNO1	partner of NOB1 homolog (S. cerevisiae)	0.00284871	0.00564632	1.01786	0.878845	0.1594	0.00017303	0.129745	0.626392
5806	PTX3	pentraxin 3, long	0.000865495	0.00807997	1.01524	0.563531	3.3391e-19	4.594e-07	1.08508	0.964879
6157	RPL27A	ribosomal protein L27a	0.00332413	0.00376184	0.847947	0.908795	0.0018933	0.00044765	0.283448	0.562768
140576	S100A16	S100 calcium binding protein A16	0.00216129	0.0344273	0.858078	0.373813	0.13416	0.027631	0.328607	0.645333
5054	SERPINE1	serpin peptidase inhibitor, clade E (nexin, plasminogen activator inhibitor type 1), member 1	0.00073079	0.000747823	1.41161	1.42299	1.0819e-07	1.0638e-16	0.499272	1.37122
7078	TIMP3	TIMP metallopeptidase inhibitor 3	0.00260566	0.0141922	0.727289	0.428934	1.225e-05	0.11709	0.728487	0.277033
7162	TPBG	trophoblast glycoprotein	0.0101581	0.00365095	0.620909	0.730243	0.16298	0.0021359	-0.178943	0.691445
7371	UCK2	uridine-cytidine kinase 2	0.0024207	0.00440538	0.839835	0.761131	0.34027	0.00016643	0.0718999	0.873104
79077	DCTPP1	dCTP pyrophosphatase 1	0.00385079	0.00423116	0.668719	0.759741	0.016483	0.48572	-0.575744	-0.0102651
9188	DDX21	DEAD (Asp-Glu-Ala-Asp) box helicase 21	0.000997924	0.00311434	1.31541	1.02439	2.1228e-05	0.0016164	-0.481263	-0.586103
1786	DNMT1	DNA (cytosine-5-)-methyltransferase 1	0.0837845	0.00519387	0.207001	0.716858	0.0021518	0.18255	-0.769428	-0.315666
55215	FANCI	Fanconi anemia, complementation group I	0.0418011	0.00255557	-0.391078	1.08961	0.0071388	0.1561	-0.660908	0.329525
10797	MTHFD2	methylenetetrahydrofolate dehydrogenase (NADP+ dependent) 2, methenyltetrahydrofolate cyclohydrolase	0.00468717	0.0262772	-0.769929	-0.37189	0.17718	0.0032539	0.12499	0.536849
9221	NOLC1	nucleolar and coiled-body phosphoprotein 1	0.00131022	0.00244866	1.04547	0.962155	0.27964	0.0010889	-0.105986	-0.741758
5106	PCK2	phosphoenolpyruvate carboxykinase 2 (mitochondrial)	0.00604927	0.0143249	-0.646607	-0.488692	0.26576	0.011636	0.0886844	0.448372
8654	PDE5A	phosphodiesterase 5A, cGMP-specific	0.00793577	0.0538163	-0.582689	-0.239272	0.00044728	0.070781	0.414136	0.291957
5723	PSPH	phosphoserine phosphatase	0.00456971	0.0292367	-0.88751	-0.386021	0.12618	0.0016875	0.148088	0.512682
6240	RRM1	ribonucleotide reductase M1	0.0290744	0.0134545	-0.484817	0.648135	0.027559	0.0086092	-0.218481	-0.47327
7052	TGM2	transglutaminase 2 (C polypeptide, protein-glutamine-gamma-glutamyltransferase)	0.00170757	0.00427662	1.02461	0.918931	0.23491	4.8293e-05	0.100439	-0.777443
7112	TMPO	thymopoietin	0.152047	0.00532583	-0.207692	0.808676	0.020959	0.003523	-0.244805	-0.531865
11065	UBE2C	ubiquitin-conjugating enzyme E2C	0.0480205	0.0138619	-0.333702	0.649126	0.011432	3.9628e-15	-0.415788	1.91204
